# Supplementary material for: Analysis of immunogenic cell death in periodontitis based on scRNA-seq and bulk RNA-seq data
Source: Front Immunol. 2024 Nov 1;15:1438998. doi: 10.3389/fimmu.2024.1438998 (PMC11568468; doi:10.3389/fimmu.2024.1438998)
Supplement: Supplementary file 5 [file Table3.xlsx]

## Sheet: Sheet1
Supplementary Table 3: Differentially expressed genes between fibroblasts and endothelial cells (logFC > 0.25, p < 0.05)
gene	p_val	avg_log2FC	pct.1(Fibroblasts)	pct.2(Endothelial cells)	p_val_adj	group
HES4	0	0.421179	0.28	0.122	0	up
MXRA8	0	2.17189	0.645	0.01	0	up
VWA1	0	-1.5143	0.071	0.445	0	down
RPL22	0	-0.480117	0.855	0.894	0	down
MFAP2	0	1.13362	0.37	0.028	0	up
NBL1	0	1.82858	0.582	0.19	0	up
ECE1	0	-0.723451	0.227	0.406	0	down
HSPG2	0	-1.94662	0.289	0.707	0	down
LUZP1	0	-0.822253	0.138	0.366	0	down
ID3	0	-1.00271	0.566	0.76	0	down
RPL11	0	-0.549422	0.96	0.975	0	down
STMN1	0	-1.02633	0.068	0.326	0	down
SH3BGRL3	0	-0.974245	0.544	0.744	0	down
HMGN2	0	0.677134	0.647	0.444	0	up
TINAGL1	0	-1.05666	0.021	0.322	0	down
COL16A1	0	1.20769	0.366	0.007	0	up
MARCKSL1	0	-1.32537	0.127	0.478	0	down
C1orf122	0	0.453723	0.396	0.23	0	up
YBX1	0	-0.532449	0.755	0.812	0	down
TIE1	0	-1.1126	0.011	0.312	0	down
RPS8	0	-0.640209	0.951	0.974	0	down
TMEM59	0	0.523405	0.783	0.639	0	up
PLPP3	0	1.3968	0.569	0.234	0	up
JUN	0	0.788788	0.849	0.77	0	up
SGIP1	0	0.981174	0.336	0.03	0	up
SERBP1	0	-0.67834	0.47	0.611	0	down
WLS	0	0.60892	0.277	0.092	0	up
PTGFR	0	1.14595	0.334	0.003	0	up
ADGRL4	0	-2.18342	0.03	0.645	0	down
GNG5	0	-0.716844	0.423	0.594	0	down
CYR61	0	1.68877	0.59	0.287	0	up
LMO4	0	0.881361	0.399	0.132	0	up
RPL5	0	-0.723541	0.852	0.905	0	down
ARHGAP29	0	-1.87158	0.061	0.589	0	down
PALMD	0	-1.83055	0.05	0.525	0	down
VCAM1	0	0.344718	0.368	0.168	0	up
S1PR1	0	-1.01017	0.027	0.307	0	down
GSTM3	0	0.604912	0.265	0.073	0	up
OLFML3	0	1.7037	0.494	0.008	0	up
ATP1A1	0	-0.981653	0.325	0.551	0	down
TXNIP	0	-1.97175	0.262	0.644	0	down
ECM1	0	1.3152	0.461	0.066	0	up
CTSK	0	3.47518	0.863	0.043	0	up
S100A11	0	0.455189	0.884	0.8	0	up
S100A6	0	0.67989	0.987	0.971	0	up
S100A4	0	2.83192	0.947	0.289	0	up
S100A16	0	-1.0259	0.318	0.604	0	down
RAB13	0	-0.805979	0.445	0.619	0	down
TPM3	0	-1.4872	0.359	0.706	0	down
ADAM15	0	-1.64076	0.078	0.531	0	down
EFNA1	0	-0.939402	0.057	0.291	0	down
SSR2	0	0.485139	0.594	0.42	0	up
CRABP2	0	1.98107	0.568	0.021	0	up
ACKR1	0	-3.56496	0.076	0.63	0	down
DUSP23	0	-1.85957	0.125	0.57	0	down
TAGLN2	0	-0.737952	0.624	0.755	0	down
OLFML2B	0	1.3097	0.369	0.004	0	up
DDR2	0	0.995227	0.387	0.082	0	up
DPT	0	1.9117	0.444	0.006	0	up
SELP	0	-1.41777	0.028	0.334	0	down
SELE	0	-3.23082	0.066	0.516	0	down
PRRX1	0	2.74953	0.756	0.014	0	up
HMCN1	0	0.798394	0.255	0.025	0	up
CFH	0	1.61167	0.648	0.261	0	up
FMOD	0	2.21358	0.619	0.012	0	up
PRELP	0	1.18926	0.281	0.004	0	up
CD34	0	-1.68767	0.045	0.523	0	down
SERTAD4-AS1	0	-0.63436	0.105	0.265	0	down
NENF	0	0.709269	0.524	0.262	0	up
ATF3	0	0.809311	0.391	0.216	0	up
ENAH	0	0.502582	0.32	0.155	0	up
EPHX1	0	0.566037	0.365	0.199	0	up
H3F3A	0	-0.426311	0.859	0.89	0	down
GUK1	0	-0.90211	0.627	0.784	0	down
NID1	0	0.804738	0.431	0.172	0	up
RPS7	0	-0.800581	0.876	0.939	0	down
IAH1	0	0.36418	0.295	0.138	0	up
LAPTM4A	0	1.31659	0.931	0.748	0	up
EMILIN1	0	1.27524	0.401	0.014	0	up
MRPL33	0	-0.66653	0.421	0.56	0	down
LTBP1	0	1.32036	0.44	0.044	0	up
CRIM1	0	-0.959103	0.164	0.412	0	down
CDC42EP3	0	-1.07514	0.032	0.331	0	down
EPAS1	0	-1.00487	0.421	0.642	0	down
CALM2	0	0.513042	0.855	0.761	0	up
ERLEC1	0	0.570387	0.414	0.213	0	up
SPTBN1	0	-1.18123	0.364	0.645	0	down
RPS27A	0	-0.468218	0.97	0.98	0	down
EFEMP1	0	0.696711	0.3	0.045	0	up
CEP68	0	-0.655339	0.066	0.257	0	down
ANTXR1	0	1.7102	0.501	0.015	0	up
POLE4	0	-0.76209	0.22	0.422	0	down
TMSB10	0	-1.07136	0.972	0.992	0	down
LINC00152	0	0.869853	0.415	0.164	0	up
IL1R1	0	0.60656	0.382	0.183	0	up
MALL	0	-1.48497	0.036	0.452	0	down
MIR4435-2HG	0	0.871106	0.371	0.127	0	up
RALB	0	-0.599635	0.106	0.276	0	down
LIMS2	0	-0.943844	0.019	0.293	0	down
HNMT	0	1.23787	0.36	0.007	0	up
ZEB2	0	1.08278	0.4	0.066	0	up
RND3	0	2.10071	0.582	0.048	0	up
TNFAIP6	0	2.25743	0.488	0.009	0	up
PKP4	0	-1.08331	0.031	0.341	0	down
CD302	0	0.700006	0.282	0.053	0	up
FAP	0	1.05065	0.377	0.063	0	up
NOSTRIN	0	-1.24546	0.014	0.359	0	down
CYBRD1	0	1.29728	0.488	0.099	0	up
ITGA6	0	-2.21009	0.038	0.628	0	down
AC013461.1	0	0.554985	0.301	0.112	0	up
WIPF1	0	0.539837	0.289	0.11	0	up
CHN1	0	1.1859	0.442	0.106	0	up
ATP5G3	0	0.455694	0.537	0.361	0	up
FKBP7	0	0.647855	0.296	0.089	0	up
SSFA2	0	-1.00696	0.112	0.368	0	down
FRZB	0	1.74931	0.372	0.01	0	up
ITGAV	0	0.469695	0.311	0.152	0	up
CALCRL	0	-1.84549	0.027	0.512	0	down
COL3A1	0	5.82749	0.983	0.208	0	up
COL5A2	0	3.07814	0.783	0.067	0	up
SLC40A1	0	0.679717	0.287	0.102	0	up
STAT1	0	0.533019	0.285	0.131	0	up
SDPR	0	-1.18072	0.02	0.29	0	down
SPATS2L	0	1.31148	0.604	0.233	0	up
BMPR2	0	-1.24128	0.172	0.467	0	down
EEF1B2	0	-0.761256	0.609	0.719	0	down
FN1	0	1.7066	0.661	0.113	0	up
RPL37A	0	-0.421373	0.932	0.955	0	down
IGFBP2	0	3.16914	0.699	0.26	0	up
IGFBP5	0	3.53522	0.692	0.108	0	up
SERPINE2	0	1.67027	0.464	0.068	0	up
ITM2C	0	1.19726	0.398	0.019	0	up
PTMA	0	-0.893049	0.967	0.994	0	down
COL6A3	0	3.88291	0.887	0.043	0	up
LRRFIP1	0	-0.943004	0.274	0.516	0	down
TWIST2	0	2.03384	0.588	0.009	0	up
HDLBP	0	0.609853	0.432	0.233	0	up
LMCD1	0	-1.27628	0.109	0.458	0	down
RPL32	0	-0.679303	0.971	0.983	0	down
FBLN2	0	2.47194	0.807	0.171	0	up
SH3BP5	0	-0.673033	0.257	0.434	0	down
ZNF385D	0	-1.219	0.036	0.346	0	down
RPL15	0	-0.546324	0.963	0.975	0	down
TGFBR2	0	-1.57078	0.23	0.631	0	down
SNRK	0	-0.63177	0.087	0.262	0	down
LAMB2	0	0.58967	0.465	0.266	0	up
GNAI2	0	-1.12025	0.371	0.591	0	down
HYAL2	0	-1.97537	0.112	0.608	0	down
RPL29	0	-0.510415	0.909	0.934	0	down
GLT8D1	0	0.448713	0.277	0.116	0	up
WNT5A	0	2.47684	0.603	0.019	0	up
ARF4	0	0.94598	0.629	0.33	0	up
FLNB	0	-0.778156	0.061	0.277	0	down
DNASE1L3	0	-1.28091	0.048	0.331	0	down
ADAMTS9	0	-1.06129	0.058	0.283	0	down
FRMD4B	0	-0.952156	0.05	0.326	0	down
FOXP1	0	-0.88521	0.306	0.543	0	down
ROBO1	0	0.526103	0.323	0.148	0	up
FILIP1L	0	0.878144	0.395	0.171	0	up
TMEM45A	0	1.07485	0.363	0.032	0	up
RPL24	0	-0.560167	0.866	0.913	0	down
CD47	0	0.662265	0.457	0.239	0	up
CD200	0	-1.30073	0.033	0.389	0	down
CCDC80	0	2.02487	0.659	0.113	0	up
LSAMP	0	0.878923	0.268	0.002	0	up
FSTL1	0	1.62688	0.767	0.356	0	up
ITGB5	0	1.38811	0.417	0.014	0	up
HEG1	0	-1.56861	0.154	0.507	0	down
MGLL	0	-0.750755	0.145	0.326	0	down
PLXND1	0	-0.87891	0.106	0.341	0	down
SLCO2A1	0	-1.60211	0.019	0.401	0	down
ATP1B3	0	-0.970894	0.28	0.517	0	down
TM4SF18	0	-1.51469	0.014	0.416	0	down
TM4SF1	0	-3.11177	0.093	0.837	0	down
WWTR1	0	-0.811507	0.237	0.43	0	down
MME	0	0.952637	0.251	0.008	0	up
GOLIM4	0	0.761733	0.426	0.23	0	up
TNFSF10	0	-1.02841	0.227	0.513	0	down
CCDC50	0	-0.756179	0.181	0.388	0	down
LRRC15	0	0.910032	0.256	0.006	0	up
APOD	0	2.60271	0.575	0.084	0	up
RPL35A	0	-0.450949	0.951	0.967	0	down
SPON2	0	1.73253	0.478	0.011	0	up
LRPAP1	0	0.465805	0.435	0.259	0	up
HTRA3	0	1.38085	0.341	0.013	0	up
LDB2	0	-0.901994	0.191	0.439	0	down
SOD3	0	3.15013	0.776	0.021	0	up
FAM114A1	0	0.703317	0.381	0.144	0	up
RPL9	0	-0.65368	0.898	0.94	0	down
FRYL	0	-0.696775	0.079	0.271	0	down
OCIAD2	0	-1.12047	0.028	0.326	0	down
SGCB	0	1.27759	0.456	0.067	0	up
PDGFRA	0	1.93131	0.553	0.012	0	up
KDR	0	-1.16744	0.013	0.308	0	down
IGFBP7	0	-1.09731	0.911	0.945	0	down
CXCL1	0	3.47844	0.392	0.044	0	up
CXCL2	0	2.0028	0.503	0.261	0	up
SEPT11	0	0.747707	0.356	0.145	0	up
CXCL13	0	4.72494	0.574	0.068	0	up
SEC31A	0	0.550615	0.437	0.247	0	up
HSD17B11	0	-0.604432	0.167	0.331	0	down
SPARCL1	0	-3.01822	0.209	0.866	0	down
PDLIM5	0	-0.812504	0.141	0.368	0	down
EMCN	0	-2.06181	0.042	0.623	0	down
RPL34	0	-0.688008	0.982	0.99	0	down
OSTC	0	0.969749	0.681	0.409	0	up
CFI	0	-1.01665	0.019	0.315	0	down
C4orf32	0	-0.807192	0.027	0.255	0	down
PRSS12	0	1.65197	0.445	0.005	0	up
ANXA5	0	1.00194	0.759	0.521	0	up
MGST2	0	-1.75672	0.112	0.616	0	down
SMAD1	0	-0.817297	0.046	0.26	0	down
RPS3A	0	-0.545034	0.946	0.958	0	down
SH3D19	0	0.640469	0.3	0.098	0	up
SFRP2	0	3.30345	0.643	0.017	0	up
CTSO	0	0.551061	0.299	0.118	0	up
CPE	0	2.26203	0.527	0.016	0	up
PALLD	0	1.32979	0.428	0.039	0	up
BASP1	0	0.992721	0.303	0.01	0	up
RPL37	0	-0.455895	0.915	0.938	0	down
SEPP1	0	0.970007	0.584	0.337	0	up
FST	0	1.11694	0.258	0.003	0	up
GPX8	0	0.906566	0.371	0.082	0	up
MAST4	0	-0.680548	0.104	0.261	0	down
PIK3R1	0	0.969413	0.351	0.1	0	up
BTF3	0	-0.563412	0.771	0.837	0	down
HEXB	0	0.449562	0.388	0.215	0	up
F2R	0	1.05366	0.44	0.18	0	up
RPS23	0	-0.554522	0.953	0.971	0	down
TMEM167A	0	0.582952	0.423	0.23	0	up
VCAN	0	2.72653	0.71	0.142	0	up
EDIL3	0	1.10523	0.414	0.109	0	up
MEF2C	0	-1.36862	0.143	0.519	0	down
MCTP1	0	-1.40373	0.014	0.39	0	down
RHOBTB3	0	0.924482	0.319	0.028	0	up
PAM	0	0.989465	0.486	0.216	0	up
REEP5	0	0.648491	0.577	0.371	0	up
AP3S1	0	0.508045	0.471	0.297	0	up
LOX	0	0.876225	0.288	0.031	0	up
PPIC	0	0.629741	0.606	0.419	0	up
HINT1	0	-0.649705	0.633	0.755	0	down
P4HA2	0	0.698308	0.262	0.039	0	up
C5orf15	0	0.824543	0.348	0.084	0	up
CXCL14	0	3.82881	0.545	0.059	0	up
EGR1	0	1.24972	0.71	0.381	0	up
ECSCR.1	0	-2.35237	0.029	0.701	0	down
TMEM173	0	-0.670036	0.212	0.387	0	down
PDGFRB	0	1.80696	0.515	0.008	0	up
CD74	0	-2.97785	0.35	0.872	0	down
RPS14	0	-0.623894	0.973	0.982	0	down
ANXA6	0	0.628861	0.305	0.088	0	up
CCDC69	0	-0.636607	0.082	0.257	0	down
SPARC	0	1.58923	0.945	0.777	0	up
DUSP1	0	1.02274	0.875	0.8	0	up
ADAMTS2	0	1.44114	0.433	0.005	0	up
GNB2L1	0	-0.540169	0.852	0.894	0	down
NRN1	0	-1.02203	0.009	0.302	0	down
NEDD9	0	-0.769001	0.061	0.26	0	down
ID4	0	1.70042	0.394	0.009	0	up
HLA-E	0	-1.3806	0.68	0.897	0	down
FLOT1	0	-0.611825	0.234	0.401	0	down
CLIC1	0	-0.711524	0.584	0.71	0	down
C2	0	1.03294	0.321	0.004	0	up
NOTCH4	0	-1.03719	0.025	0.252	0	down
HLA-DRA	0	-2.27273	0.183	0.693	0	down
HLA-DRB5	0	-1.74882	0.045	0.408	0	down
HLA-DRB1	0	-2.61642	0.112	0.695	0	down
HLA-DQB1	0	-1.09939	0.039	0.309	0	down
HLA-DMA	0	-1.27819	0.05	0.376	0	down
HLA-DPA1	0	-1.9883	0.098	0.571	0	down
HLA-DPB1	0	-1.52355	0.172	0.536	0	down
SLC39A7	0	0.489158	0.329	0.157	0	up
RPS18	0	-0.628466	0.988	0.991	0	down
RPL10A	0	-0.358353	0.92	0.933	0	down
PTK7	0	1.01538	0.385	0.061	0	up
HSP90AB1	0	-0.652115	0.701	0.801	0	down
ADGRF5	0	-1.32244	0.015	0.345	0	down
TNFRSF21	0	1.07122	0.286	0.034	0	up
DST	0	0.735366	0.433	0.188	0	up
EEF1A1	0	-0.595158	0.98	0.988	0	down
COL12A1	0	2.79721	0.623	0.029	0	up
TPBG	0	0.769899	0.394	0.146	0	up
PNRC1	0	0.689295	0.654	0.507	0	up
CD164	0	0.675491	0.483	0.263	0	up
LAMA4	0	0.589646	0.506	0.294	0	up
MARCKS	0	0.752934	0.675	0.45	0	up
MAN1A1	0	0.57035	0.338	0.154	0	up
EPB41L2	0	0.729446	0.314	0.078	0	up
MOXD1	0	1.3561	0.396	0.005	0	up
IFNGR1	0	0.810238	0.556	0.311	0	up
UTRN	0	-0.959556	0.206	0.423	0	down
AKAP12	0	0.991112	0.348	0.046	0	up
MYCT1	0	-1.11134	0.009	0.325	0	down
SNX9	0	0.478623	0.341	0.175	0	up
SOD2	0	2.22737	0.741	0.345	0	up
WTAP	0	0.691898	0.485	0.285	0	up
RPS6KA2	0	-0.541374	0.123	0.267	0	down
MLLT4	0	-0.682292	0.087	0.279	0	down
THBS2	0	2.20411	0.591	0.01	0	up
FAM20C	0	1.45271	0.401	0.011	0	up
RAC1	0	-0.729826	0.71	0.824	0	down
KDELR2	0	0.885266	0.626	0.364	0	up
THSD7A	0	-1.11055	0.045	0.31	0	down
ARL4A	0	-1.50046	0.135	0.497	0	down
TSPAN13	0	-0.99383	0.013	0.262	0	down
TWIST1	0	2.15547	0.54	0.006	0	up
GPNMB	0	1.84141	0.536	0.011	0	up
AQP1	0	-2.53324	0.313	0.824	0	down
INHBA	0	1.28371	0.291	0.003	0	up
AEBP1	0	3.13099	0.823	0.082	0	up
RAMP3	0	-2.12184	0.129	0.656	0	down
UPP1	0	-0.754525	0.068	0.277	0	down
TPST1	0	0.843875	0.312	0.039	0	up
GNAI1	0	0.834977	0.3	0.041	0	up
ABCB1	0	-0.926981	0.008	0.257	0	down
RUNDC3B	0	-0.939597	0.008	0.25	0	down
STEAP1	0	1.60304	0.453	0.006	0	up
STEAP2	0	1.24202	0.353	0.003	0	up
GNG11	0	-2.23697	0.46	0.892	0	down
COL1A2	0	5.72021	0.991	0.182	0	up
PON2	0	-0.634875	0.158	0.333	0	down
ARPC1B	0	-0.827567	0.479	0.672	0	down
PCOLCE	0	3.44135	0.848	0.044	0	up
TRIP6	0	0.442239	0.261	0.099	0	up
RASA4	0	-0.940494	0.038	0.266	0	down
CAV2	0	-0.805726	0.23	0.452	0	down
CAV1	0	-0.922634	0.53	0.728	0	down
CALU	0	1.22509	0.636	0.274	0	up
PODXL	0	-1.74406	0.023	0.415	0	down
BPGM	0	1.13871	0.387	0.065	0	up
CALD1	0	1.66799	0.898	0.586	0	up
C7orf73	0	0.572381	0.439	0.24	0	up
PTN	0	1.6062	0.354	0.007	0	up
RARRES2	0	3.60434	0.845	0.051	0	up
GIMAP7	0	-2.0292	0.024	0.536	0	down
GIMAP4	0	-1.71953	0.023	0.492	0	down
GIMAP6	0	-1.02239	0.011	0.302	0	down
GIMAP1	0	-1.12817	0.013	0.317	0	down
TMEM176B	0	2.13213	0.576	0.029	0	up
TMEM176A	0	1.70216	0.469	0.023	0	up
IL3RA	0	-1.27804	0.028	0.382	0	down
MXRA5	0	1.95019	0.553	0.028	0	up
TMSB4X	0	-0.895316	0.992	0.997	0	down
EGFL6	0	1.24458	0.255	0.006	0	up
AP1S2	0	-0.905998	0.142	0.406	0	down
SH3KBP1	0	0.588666	0.291	0.099	0	up
DYNLT3	0	0.601387	0.313	0.111	0	up
TSPAN7	0	-1.83782	0.024	0.504	0	down
ATP6AP2	0	0.601594	0.558	0.356	0	up
CXorf36	0	-1.42091	0.016	0.43	0	down
TIMP1	0	1.71605	0.854	0.633	0	up
MSN	0	-1.05718	0.299	0.533	0	down
RPS4X	0	-0.478825	0.963	0.974	0	down
ITM2A	0	-1.84855	0.11	0.616	0	down
WBP5	0	0.524159	0.51	0.321	0	up
NGFRAP1	0	0.504109	0.503	0.316	0	up
MORF4L2	0	0.52686	0.508	0.323	0	up
TSC22D3	0	0.832777	0.64	0.425	0	up
PGRMC1	0	0.805666	0.505	0.247	0	up
FHL1	0	0.905386	0.361	0.085	0	up
BGN	0	2.08047	0.597	0.075	0	up
RPL10	0	-0.338924	0.989	0.991	0	down
CLIC2	0	-0.826457	0.04	0.273	0	down
CTSB	0	0.908538	0.64	0.406	0	up
PDGFRL	0	1.39349	0.367	0.008	0	up
MTUS1	0	-1.15618	0.139	0.427	0	down
PSD3	0	0.890115	0.283	0.007	0	up
BMP1	0	0.510356	0.253	0.076	0	up
SLC39A14	0	0.782842	0.268	0.042	0	up
PDLIM2	0	1.05351	0.492	0.152	0	up
LOXL2	0	0.791526	0.321	0.077	0	up
PPP2R2A	0	-0.640372	0.127	0.303	0	down
SCARA5	0	1.20481	0.308	0.003	0	up
FGFR1	0	1.2289	0.506	0.154	0	up
CEBPD	0	1.89566	0.767	0.375	0	up
SNAI2	0	0.993238	0.329	0.053	0	up
RPS20	0	-0.401871	0.877	0.903	0	down
SDCBP	0	-0.660705	0.579	0.716	0	down
PREX2	0	-0.72213	0.071	0.272	0	down
RPL7	0	-0.404544	0.951	0.96	0	down
LY96	0	-0.679584	0.147	0.32	0	down
FABP5	0	-0.966898	0.162	0.344	0	down
GEM	0	1.62383	0.431	0.017	0	up
SDC2	0	1.68117	0.48	0.01	0	up
CPQ	0	0.809499	0.353	0.094	0	up
RPL30	0	-0.641329	0.904	0.938	0	down
AZIN1	0	0.605067	0.349	0.141	0	up
CTHRC1	0	2.13181	0.703	0.301	0	up
EIF3E	0	-0.575198	0.598	0.705	0	down
TRPS1	0	1.12591	0.353	0.031	0	up
COL14A1	0	2.2545	0.527	0.007	0	up
LY6E	0	0.771095	0.71	0.451	0	up
RPL8	0	-0.677874	0.925	0.957	0	down
IL33	0	-1.07927	0.027	0.279	0	down
NFIB	0	-1.29455	0.119	0.544	0	down
RPS6	0	-0.854607	0.958	0.979	0	down
TEK	0	-0.836237	0.009	0.254	0	down
B4GALT1	0	0.887749	0.397	0.176	0	up
IL11RA	0	1.07305	0.3	0.035	0	up
CCL19	0	3.64431	0.308	0.029	0	up
TPM2	0	1.56971	0.506	0.043	0	up
KLF9	0	0.619503	0.451	0.285	0	up
RORB	0	1.58618	0.407	0.005	0	up
GNAQ	0	-0.665938	0.181	0.361	0	down
GAS1	0	1.90523	0.458	0.022	0	up
CTSL	0	0.494395	0.415	0.237	0	up
OMD	0	1.88488	0.47	0.006	0	up
ASPN	0	2.80565	0.538	0.013	0	up
NINJ1	0	0.921272	0.381	0.095	0	up
COL15A1	0	-2.05698	0.173	0.632	0	down
SLC44A1	0	0.67377	0.402	0.173	0	up
LPAR1	0	1.10304	0.351	0.003	0	up
RGS3	0	0.797039	0.44	0.219	0	up
RPL35	0	-0.349066	0.931	0.946	0	down
ANGPTL2	0	0.909422	0.403	0.119	0	up
ENG	0	-2.10785	0.238	0.696	0	down
CERCAM	0	1.13249	0.376	0.036	0	up
PRRX2	0	1.29273	0.392	0.007	0	up
RPL7A	0	-0.545025	0.876	0.906	0	down
COL5A1	0	2.22159	0.625	0.026	0	up
EGFL7	0	-2.21982	0.063	0.658	0	down
SNHG7	0	-0.907339	0.225	0.452	0	down
PHPT1	0	0.525802	0.592	0.4	0	up
PTGDS	0	2.3989	0.438	0.224	0	up
NPDC1	0	-2.45046	0.08	0.749	0	down
IFITM2	0	-0.424127	0.76	0.852	0	down
RPLP2	0	-0.371732	0.943	0.965	0	down
MOB2	0	-0.556496	0.111	0.259	0	down
CTSD	0	0.668851	0.454	0.251	0	up
IGF2	0	1.21782	0.436	0.107	0	up
SWAP70	0	-0.905417	0.103	0.354	0	down
DKK3	0	1.4237	0.456	0.037	0	up
PARVA	0	0.381446	0.263	0.118	0	up
SPON1	0	0.847873	0.262	0.012	0	up
RPS13	0	-0.442031	0.931	0.952	0	down
PIK3C2A	0	-0.738742	0.099	0.301	0	down
SVIP	0	-0.724801	0.084	0.288	0	down
RCN1	0	0.78051	0.581	0.343	0	up
CD59	0	-1.05878	0.622	0.796	0	down
LMO2	0	-1.42802	0.019	0.401	0	down
CD44	0	1.70876	0.53	0.049	0	up
C11orf96	0	2.09328	0.413	0.109	0	up
CD82	0	0.978157	0.342	0.031	0	up
MDK	0	1.09431	0.517	0.265	0	up
APLNR	0	-1.21803	0.018	0.284	0	down
SERPING1	0	2.16085	0.809	0.187	0	up
FTH1	0	2.59683	0.995	0.939	0	up
PLA2G16	0	-0.817061	0.047	0.292	0	down
FAU	0	-0.487554	0.897	0.932	0	down
NEAT1	0	-0.487612	0.835	0.892	0	down
MALAT1	0	-0.480702	0.995	0.995	0	down
MAP3K11	0	-0.914925	0.048	0.315	0	down
EFEMP2	0	1.448	0.494	0.041	0	up
CCDC85B	0	-0.998377	0.483	0.695	0	down
YIF1A	0	0.517932	0.391	0.208	0	up
CD248	0	0.986678	0.308	0.005	0	up
CTSF	0	0.705439	0.343	0.122	0	up
RPS3	0	-0.698335	0.93	0.958	0	down
SERPINH1	0	0.633374	0.612	0.413	0	up
PRCP	0	-1.86069	0.277	0.654	0	down
PRSS23	0	0.612954	0.739	0.599	0	up
RDX	0	-0.97136	0.31	0.516	0	down
NNMT	0	1.46109	0.787	0.489	0	up
RPS25	0	-0.449471	0.934	0.952	0	down
MCAM	0	-1.11633	0.027	0.293	0	down
THY1	0	2.5207	0.724	0.085	0	up
CLMP	0	0.812808	0.263	0.002	0	up
ESAM	0	-1.78659	0.023	0.522	0	down
ROBO4	0	-1.04957	0.012	0.299	0	down
ST3GAL4	0	0.705489	0.251	0.035	0	up
ETS1	0	-0.977716	0.183	0.408	0	down
FLI1	0	-0.969845	0.037	0.319	0	down
NTM	0	1.17059	0.318	0.004	0	up
CCDC3	0	-1.12642	0.037	0.328	0	down
VIM	0	-0.352712	0.975	0.982	0	down
MSRB2	0	0.490129	0.32	0.143	0	up
NRP1	0	-0.643416	0.272	0.419	0	down
CXCL12	0	1.82204	0.722	0.295	0	up
C10orf128	0	-0.844574	0.018	0.255	0	down
PRKG1	0	0.873857	0.275	0.005	0	up
BICC1	0	1.94537	0.555	0.006	0	up
FAM13C	0	-0.935141	0.055	0.274	0	down
ARID5B	0	0.608843	0.575	0.397	0	up
SRGN	0	-1.1138	0.227	0.515	0	down
PSAP	0	0.886691	0.796	0.567	0	up
ZNF503	0	0.992013	0.342	0.06	0	up
RPS24	0	-0.6205	0.933	0.957	0	down
ZCCHC24	0	0.592875	0.25	0.051	0	up
PLAC9	0	1.53636	0.479	0.111	0	up
MMRN2	0	-1.52824	0.02	0.448	0	down
SNCG	0	-1.58333	0.027	0.435	0	down
PTEN	0	0.714647	0.398	0.177	0	up
HHEX	0	-0.875432	0.016	0.25	0	down
PDLIM1	0	-1.5608	0.301	0.644	0	down
MARVELD1	0	0.611106	0.251	0.055	0	up
ARL3	0	0.496845	0.328	0.148	0	up
SH3PXD2A	0	0.574895	0.257	0.072	0	up
SLK	0	-0.632022	0.194	0.344	0	down
ADD3	0	0.496197	0.339	0.16	0	up
PDCD4	0	-0.674733	0.169	0.329	0	down
ABLIM1	0	-0.987544	0.025	0.316	0	down
PLEKHA1	0	-0.55428	0.118	0.269	0	down
HTRA1	0	1.12958	0.687	0.444	0	up
OAT	0	0.704024	0.345	0.113	0	up
VWF	0	-2.69419	0.053	0.675	0	down
GAPDH	0	-0.502741	0.854	0.894	0	down
C12orf57	0	1.15782	0.695	0.335	0	up
C1S	0	4.28238	0.954	0.076	0	up
C1R	0	3.80415	0.912	0.115	0	up
A2M	0	-2.94117	0.113	0.794	0	down
CLEC2B	0	-0.759771	0.24	0.475	0	down
APOLD1	0	-1.06286	0.027	0.27	0	down
H2AFJ	0	0.651915	0.411	0.188	0	up
ARHGDIB	0	-1.15268	0.057	0.405	0	down
EPS8	0	-0.557337	0.154	0.304	0	down
PLEKHA5	0	1.66125	0.512	0.034	0	up
SSPN	0	1.33865	0.4	0.008	0	up
PPFIBP1	0	-0.650882	0.171	0.327	0	down
HDAC7	0	-0.595498	0.154	0.303	0	down
ACVRL1	0	-0.720232	0.122	0.328	0	down
GRASP	0	-0.958606	0.072	0.309	0	down
NR4A1	0	0.670679	0.507	0.332	0	up
EIF4B	0	-0.678744	0.315	0.486	0	down
IGFBP6	0	2.3809	0.56	0.041	0	up
ITGA5	0	-0.712872	0.145	0.329	0	down
CD63	0	1.06365	0.936	0.845	0	up
STAT2	0	0.451945	0.259	0.099	0	up
NACA	0	-0.55042	0.823	0.871	0	down
LRP1	0	1.80715	0.537	0.007	0	up
PTPRB	0	-1.4242	0.014	0.399	0	down
PHLDA1	0	1.68265	0.604	0.291	0	up
OSBPL8	0	0.505777	0.375	0.209	0	up
DUSP6	0	-0.904488	0.124	0.34	0	down
ATP2B1	0	-0.636117	0.17	0.335	0	down
LUM	0	5.55005	0.99	0.171	0	up
DCN	0	5.51718	0.993	0.152	0	up
ELK3	0	-1.2742	0.204	0.547	0	down
GLT8D2	0	0.818657	0.405	0.127	0	up
C12orf75	0	0.961079	0.304	0.031	0	up
NUAK1	0	-1.19969	0.03	0.325	0	down
CKAP4	0	0.442643	0.267	0.118	0	up
RPL6	0	-0.517426	0.91	0.939	0	down
TBX3	0	0.967811	0.323	0.023	0	up
PEBP1	0	0.539308	0.63	0.461	0	up
TMED2	0	0.774158	0.649	0.409	0	up
FLT1	0	-1.61053	0.016	0.409	0	down
POSTN	0	2.07289	0.519	0.133	0	up
LHFP	0	0.642135	0.513	0.32	0	up
ITM2B	0	-0.510934	0.914	0.94	0	down
LPAR6	0	-1.00274	0.18	0.441	0	down
PCDH17	0	-1.481	0.029	0.371	0	down
KCTD12	0	-1.26537	0.171	0.472	0	down
DOCK9	0	-1.05115	0.032	0.34	0	down
ITGBL1	0	1.64271	0.428	0.006	0	up
ARGLU1	0	-0.683126	0.397	0.554	0	down
TMEM255B	0	-1.01599	0.025	0.322	0	down
GAS6	0	0.728903	0.411	0.215	0	up
PNP	0	-1.12423	0.038	0.319	0	down
RNASE1	0	-2.66197	0.045	0.741	0	down
MMP14	0	0.98648	0.405	0.112	0	up
ADCY4	0	-0.874969	0.077	0.315	0	down
NFATC4	0	0.81484	0.263	0.004	0	up
CLEC14A	0	-2.42774	0.03	0.667	0	down
FRMD6	0	1.18821	0.417	0.065	0	up
LGALS3	0	0.593136	0.829	0.719	0	up
KTN1	0	-1.01008	0.463	0.687	0	down
PRKCH	0	-0.909614	0.022	0.291	0	down
SYNE2	0	-1.43442	0.056	0.417	0	down
ABCD4	0	-0.556004	0.108	0.263	0	down
LTBP2	0	1.295	0.399	0.028	0	up
FOS	0	0.536577	0.926	0.87	0	up
DIO2	0	2.85899	0.614	0.012	0	up
CALM1	0	-0.892621	0.642	0.775	0	down
FBLN5	0	0.745756	0.396	0.069	0	up
IFI27	0	-2.17002	0.533	0.921	0	down
IFI27L2	0	0.973574	0.465	0.14	0	up
EVL	0	-0.760371	0.162	0.335	0	down
MEG3	0	2.19737	0.564	0.014	0	up
NUDT14	0	-0.776435	0.038	0.252	0	down
CRIP2	0	-2.15098	0.201	0.773	0	down
NDN	0	1.0012	0.391	0.062	0	up
TJP1	0	-0.784774	0.166	0.375	0	down
SRP14	0	-1.1522	0.844	0.921	0	down
EHD4	0	-1.39018	0.044	0.425	0	down
SERF2	0	0.431106	0.952	0.923	0	up
FBN1	0	2.02898	0.691	0.2	0	up
FGF7	0	1.6333	0.361	0.02	0	up
BNIP2	0	-0.598923	0.179	0.348	0	down
TPM1	0	1.03293	0.531	0.284	0	up
PPIB	0	0.780416	0.763	0.576	0	up
RAB11A	0	-1.23409	0.295	0.628	0	down
RPLP1	0	-0.287888	0.985	0.988	0	down
NPTN	0	0.444438	0.311	0.148	0	up
LOXL1	0	1.30323	0.396	0.005	0	up
ISLR	0	1.27472	0.387	0.008	0	up
CRABP1	0	1.72597	0.386	0.006	0	up
CTSH	0	-0.786137	0.329	0.545	0	down
TMED3	0	0.681456	0.32	0.092	0	up
RPS17	0	-0.48266	0.882	0.913	0	down
MFGE8	0	1.03907	0.43	0.104	0	up
ANPEP	0	0.9059	0.283	0.004	0	up
MEF2A	0	-0.663138	0.108	0.281	0	down
NME4	0	0.523382	0.333	0.154	0	up
RPS2	0	-0.623965	0.966	0.977	0	down
SLC9A3R2	0	-1.54301	0.224	0.483	0	down
TNFRSF12A	0	0.92896	0.295	0.052	0	up
HCFC1R1	0	0.755682	0.416	0.176	0	up
IL32	0	0.591204	0.525	0.298	0	up
VASN	0	0.853802	0.267	0.003	0	up
CARHSP1	0	-0.589277	0.193	0.349	0	down
MKL2	0	-0.981124	0.063	0.319	0	down
RPS15A	0	-0.568066	0.949	0.967	0	down
NUPR1	0	1.28034	0.521	0.113	0	up
MAPK3	0	-0.51122	0.12	0.264	0	down
MMP2	0	2.04122	0.855	0.398	0	up
MT2A	0	3.06096	0.839	0.333	0	up
MT1E	0	1.94392	0.53	0.035	0	up
MT1M	0	1.20893	0.316	0.01	0	up
MT1X	0	1.58405	0.488	0.159	0	up
CDH11	0	1.44298	0.476	0.045	0	up
CDH5	0	-1.5702	0.018	0.449	0	down
IL34	0	0.759861	0.277	0.043	0	up
CMIP	0	-1.19118	0.066	0.396	0	down
COTL1	0	-0.825186	0.173	0.345	0	down
CRISPLD2	0	1.39152	0.399	0.015	0	up
CYBA	0	1.35528	0.697	0.263	0	up
RPL13	0	-0.377	0.982	0.986	0	down
YWHAE	0	-0.634989	0.465	0.622	0	down
SERPINF1	0	3.6276	0.891	0.036	0	up
SPNS2	0	-0.902969	0.01	0.262	0	down
RPL26	0	-0.756409	0.926	0.963	0	down
PMP22	0	0.607221	0.66	0.456	0	up
RASD1	0	1.57439	0.361	0.025	0	up
MFAP4	0	2.82851	0.683	0.014	0	up
TNFAIP1	0	-0.712937	0.055	0.266	0	down
RAB34	0	1.01012	0.429	0.088	0	up
CPD	0	-0.715071	0.129	0.299	0	down
TMEM98	0	1.07427	0.349	0.012	0	up
CCL2	0	1.55931	0.611	0.256	0	up
RPL23	0	-0.392645	0.822	0.856	0	down
PLXDC1	0	0.996147	0.312	0.02	0	up
RPL19	0	-0.367452	0.946	0.959	0	down
IGFBP4	0	1.00008	0.84	0.706	0	up
FKBP10	0	1.012	0.462	0.131	0	up
PTRF	0	-0.676884	0.611	0.729	0	down
RAMP2	0	-2.92932	0.104	0.851	0	down
RPL27	0	-0.356413	0.872	0.891	0	down
MEOX1	0	-0.9919	0.022	0.29	0	down
COPZ2	0	0.739917	0.324	0.084	0	up
COL1A1	0	5.94371	0.978	0.17	0	up
SCPEP1	0	0.892633	0.393	0.102	0	up
VMP1	0	0.711004	0.573	0.359	0	up
MRC2	0	1.40501	0.425	0.008	0	up
ICAM2	0	-1.13633	0.071	0.342	0	down
PECAM1	0	-2.79372	0.051	0.766	0	down
WIPI1	0	0.698858	0.279	0.054	0	up
FAM20A	0	0.91506	0.289	0.007	0	up
ABCA6	0	1.00642	0.262	0.002	0	up
RPL38	0	-0.511718	0.844	0.891	0	down
ITGB4	0	-1.14078	0.024	0.343	0	down
CYGB	0	0.733242	0.271	0.062	0	up
SEC14L1	0	-0.773809	0.126	0.331	0	down
SYNGR2	0	-0.995034	0.073	0.345	0	down
TIMP2	0	1.24151	0.715	0.384	0	up
LGALS3BP	0	1.86851	0.563	0.019	0	up
P4HB	0	0.715391	0.583	0.36	0	up
METRNL	0	0.498245	0.25	0.111	0	up
MYL12A	0	-0.728277	0.718	0.823	0	down
MYL12B	0	-0.565257	0.7	0.765	0	down
PTPRM	0	-0.650629	0.091	0.268	0	down
TWSG1	0	0.749906	0.307	0.075	0	up
RAB31	0	1.28493	0.495	0.135	0	up
APCDD1	0	2.61254	0.71	0.193	0	up
TCF4	0	-0.61652	0.609	0.713	0	down
DSEL	0	1.32464	0.418	0.044	0	up
FKBP1A	0	-1.45904	0.552	0.825	0	down
CPXM1	0	1.13169	0.337	0.007	0	up
PRNP	0	0.944053	0.489	0.178	0	up
THBD	0	-1.4761	0.035	0.411	0	down
CD93	0	-2.14594	0.031	0.587	0	down
CST3	0	0.696171	0.91	0.855	0	up
ID1	0	-1.93296	0.298	0.699	0	down
MYL9	0	1.42983	0.596	0.145	0	up
PIGT	0	0.560314	0.39	0.197	0	up
CTSA	0	0.462445	0.433	0.264	0	up
CEBPB	0	2.65643	0.741	0.094	0	up
TSHZ2	0	-0.918034	0.214	0.457	0	down
PMEPA1	0	1.23401	0.388	0.115	0	up
GNAS	0	-0.676183	0.539	0.652	0	down
RPS21	0	-0.799654	0.766	0.864	0	down
SOX18	0	-2.17376	0.023	0.561	0	down
CFD	0	3.91953	0.555	0.027	0	up
CNN2	0	0.676175	0.296	0.071	0	up
GPX4	0	0.972468	0.767	0.523	0	up
RPS15	0	-0.369852	0.962	0.974	0	down
MYDGF	0	0.559589	0.542	0.347	0	up
PLIN3	0	0.462412	0.264	0.102	0	up
RPL36	0	-0.511693	0.93	0.955	0	down
C3	0	1.48769	0.362	0.006	0	up
INSR	0	-1.71267	0.096	0.384	0	down
CD320	0	-0.980361	0.09	0.35	0	down
RPS28	0	-0.686945	0.962	0.982	0	down
KANK3	0	-1.02567	0.011	0.309	0	down
OLFM2	0	1.13522	0.306	0.003	0	up
ICAM1	0	-1.00305	0.263	0.422	0	down
CDC37	0	-0.970299	0.293	0.543	0	down
KLF2	0	-1.50878	0.414	0.72	0	down
PLVAP	0	-2.72862	0.039	0.661	0	down
RPL18A	0	-0.307596	0.96	0.966	0	down
KIAA0355	0	-0.782983	0.069	0.284	0	down
FXYD1	0	1.26608	0.388	0.016	0	up
FXYD5	0	-1.38946	0.244	0.647	0	down
ACTN4	0	-0.916664	0.249	0.468	0	down
PLD3	0	0.569448	0.394	0.193	0	up
BLVRB	0	0.489439	0.324	0.159	0	up
LTBP4	0	0.612734	0.317	0.13	0	up
AXL	0	1.5722	0.425	0.006	0	up
PCAT19	0	-1.98052	0.023	0.534	0	down
RPS19	0	-0.493104	0.974	0.983	0	down
RABAC1	0	0.519939	0.735	0.589	0	up
PLAUR	0	0.718789	0.289	0.071	0	up
BCAM	0	-1.87691	0.029	0.552	0	down
PVRL2	0	-0.751183	0.238	0.434	0	down
APOE	0	4.04165	0.562	0.046	0	up
GLTSCR2	0	-0.685686	0.49	0.64	0	down
SEPW1	0	-1.32484	0.445	0.727	0	down
CARD8	0	-0.752884	0.047	0.26	0	down
EMP3	0	2.01665	0.702	0.108	0	up
RPL18	0	-0.54672	0.903	0.936	0	down
RASIP1	0	-0.998401	0.032	0.318	0	down
FTL	0	1.81782	0.985	0.915	0	up
RCN3	0	1.38931	0.445	0.022	0	up
RRAS	0	0.530249	0.33	0.147	0	up
CLEC11A	0	1.81097	0.564	0.026	0	up
RPS9	0	-0.451739	0.934	0.95	0	down
A1BG	0	0.682668	0.296	0.075	0	up
RPS5	0	-0.512281	0.885	0.917	0	down
CLDN5	0	-3.03113	0.042	0.62	0	down
CHCHD10	0	1.03105	0.422	0.087	0	up
GGT5	0	0.89768	0.496	0.255	0	up
XBP1	0	0.627262	0.433	0.216	0	up
SELM	0	1.31124	0.873	0.599	0	up
YWHAH	0	-0.70654	0.322	0.501	0	down
TIMP3	0	-0.619847	0.329	0.559	0	down
MYH9	0	-0.645863	0.47	0.597	0	down
CSF2RB	0	-1.19581	0.018	0.285	0	down
LGALS1	0	2.90161	0.977	0.549	0	up
TRIOBP	0	-0.621216	0.135	0.302	0	down
KDELR3	0	0.723883	0.268	0.048	0	up
RPL3	0	-0.734854	0.959	0.976	0	down
PARVB	0	-0.570927	0.085	0.252	0	down
FBLN1	0	3.16239	0.787	0.02	0	up
PIM3	0	-1.10467	0.281	0.542	0	down
TYMP	0	1.36648	0.66	0.237	0	up
BTG3	0	0.700318	0.331	0.103	0	up
JAM2	0	-1.11513	0.23	0.522	0	down
APP	0	-0.790022	0.506	0.654	0	down
CYYR1	0	-1.58682	0.02	0.474	0	down
MRPS6	0	0.711617	0.292	0.137	0	up
RCAN1	0	-0.947062	0.124	0.277	0	down
ERG	0	-1.05283	0.011	0.322	0	down
ETS2	0	-1.65518	0.194	0.612	0	down
PTTG1IP	0	-0.676172	0.269	0.435	0	down
COL6A1	0	3.9682	0.922	0.141	0	up
COL6A2	0	3.64597	0.944	0.258	0	up
C10orf10	5.07e-308	1.45668	0.273	0.138	1.71e-303	up
EMP2	8.73e-308	-0.588889	0.262	0.416	2.94e-303	down
CD55	4.65e-307	-0.444365	0.108	0.252	1.57e-302	down
EIF3D	8.39e-304	-0.589536	0.273	0.422	2.83e-299	down
FOSB	1.32e-303	0.658917	0.733	0.611	4.44e-299	up
DLC1	5.76e-301	-0.6367	0.151	0.291	1.94e-296	down
PLPP1	5.13e-300	0.303243	0.407	0.229	1.73e-295	up
TACC1	2.63e-297	-0.632628	0.32	0.462	8.86e-293	down
MT-CYB	9.49e-297	-0.383365	0.98	0.987	3.2e-292	down
CFL1	1.08e-296	-0.402597	0.788	0.822	3.65e-292	down
PRMT1	2.99e-296	-0.638981	0.303	0.447	1.01e-291	down
TTC19	3.13e-295	-0.510094	0.123	0.264	1.05e-290	down
HIPK3	6.39e-295	-0.568369	0.162	0.306	2.15e-290	down
GNS	6.84e-292	-0.506367	0.127	0.264	2.31e-287	down
UQCC2	9.15e-292	0.387318	0.304	0.153	3.08e-287	up
WASF2	9.75e-288	-0.562078	0.413	0.539	3.29e-283	down
ERICH1	2.13e-287	-0.529638	0.12	0.257	7.18e-283	down
TPT1	5.63e-285	-0.480603	0.921	0.939	1.9e-280	down
LAPTM4B	1.41e-284	-0.517145	0.136	0.273	4.76e-280	down
CYB5A	1.18e-282	0.445341	0.504	0.34	3.98e-278	up
RPL4	1.22e-281	-0.376388	0.781	0.816	4.13e-277	down
SEC22B	1.3e-281	0.451974	0.305	0.158	4.39e-277	up
SAR1A	2.25e-280	0.472449	0.4	0.237	7.57e-276	up
DDX5	3.65e-280	-0.396983	0.778	0.825	1.23e-275	down
PPIA	5.13e-280	-0.420248	0.682	0.742	1.73e-275	down
RPL36A	2.61e-279	-0.71969	0.518	0.634	8.78e-275	down
HSPB1	1.43e-278	-0.569796	0.707	0.776	4.81e-274	down
NREP	3.75e-277	0.517797	0.327	0.181	1.26e-272	up
ELF1	4.58e-277	-0.56168	0.181	0.322	1.54e-272	down
CRYBG3	4.21e-275	-0.611633	0.129	0.262	1.42e-270	down
AHR	1.5e-274	0.530401	0.478	0.327	5.04e-270	up
NFKBIZ	4.35e-274	0.548612	0.481	0.322	1.47e-269	up
PLSCR1	3.28e-273	-0.561306	0.256	0.403	1.1e-268	down
PABPC1	7.35e-273	-0.499646	0.604	0.676	2.48e-268	down
YWHAB	9.92e-273	-0.508833	0.533	0.622	3.34e-268	down
LTBP3	1.73e-272	0.428515	0.293	0.151	5.82e-268	up
JUNB	5.18e-272	0.444221	0.902	0.869	1.75e-267	up
FEZ2	1.51e-270	-0.542867	0.213	0.356	5.1e-266	down
NAA10	4.01e-269	-0.551043	0.216	0.356	1.35e-264	down
TANK	7.61e-269	0.410303	0.294	0.153	2.56e-264	up
BCAP31	2.84e-268	-0.53714	0.331	0.467	9.58e-264	down
PPP1R14B	2.19e-266	-0.588739	0.206	0.339	7.4e-262	down
ARL6IP5	2.5e-266	0.485959	0.621	0.472	8.44e-262	up
SEC61G	4.44e-266	0.425667	0.705	0.563	1.5e-261	up
SYNE1	1.01e-265	0.410629	0.273	0.139	3.39e-261	up
UQCR10	3.68e-265	0.398491	0.53	0.363	1.24e-260	up
PTS	6.76e-265	0.383074	0.278	0.142	2.28e-260	up
CTNND1	1.92e-264	-0.510006	0.159	0.295	6.46e-260	down
RPSA	4.33e-264	-0.368356	0.77	0.806	1.46e-259	down
ALPL	6.35e-262	0.296879	0.26	0.122	2.14e-257	up
CTNNA1	1.81e-261	-0.544495	0.287	0.422	6.09e-257	down
LIFR	4.19e-261	-0.697039	0.131	0.257	1.41e-256	down
FNDC3B	2.43e-260	0.456996	0.339	0.196	8.17e-256	up
SPTSSA	2.43e-260	0.486087	0.402	0.248	8.2e-256	up
SERPINB6	1.77e-259	-0.529145	0.266	0.405	5.97e-255	down
VAMP5	2.66e-258	-0.4971	0.562	0.656	8.97e-254	down
MT-ND2	7.22e-258	-0.303495	0.973	0.981	2.43e-253	down
MYADM	1.09e-257	0.442362	0.458	0.295	3.68e-253	up
EVA1B	2.83e-257	0.43022	0.314	0.178	9.55e-253	up
CHID1	4.1e-257	0.365784	0.267	0.133	1.38e-252	up
NFIC	9.02e-257	0.447381	0.475	0.328	3.04e-252	up
SPHK1	1.29e-255	-0.524677	0.134	0.263	4.34e-251	down
ARRDC3	4.03e-255	0.449163	0.434	0.273	1.36e-250	up
ARPC5L	2.55e-254	-0.503317	0.157	0.288	8.59e-250	down
GOLGA2	6.51e-254	0.360274	0.254	0.126	2.19e-249	up
TTC3	3.07e-253	0.474347	0.431	0.284	1.04e-248	up
CRIP1	3.26e-253	0.445655	0.357	0.205	1.1e-248	up
CAPNS1	1.9e-252	-0.539996	0.262	0.393	6.41e-248	down
MACF1	8.3e-251	-0.628788	0.324	0.446	2.8e-246	down
YPEL2	1.4e-250	-0.519263	0.139	0.267	4.72e-246	down
VAMP3	1.03e-249	-0.480234	0.168	0.301	3.47e-245	down
HNRNPA1	1.98e-248	-0.435844	0.691	0.748	6.67e-244	down
FIS1	1.88e-247	-0.517227	0.44	0.549	6.33e-243	down
CBX6	5.54e-247	0.480449	0.335	0.193	1.87e-242	up
VKORC1	2.1e-245	0.416891	0.494	0.34	7.06e-241	up
ARL1	1.9e-244	0.38552	0.323	0.182	6.39e-240	up
MPZL1	1.06e-243	0.374611	0.298	0.162	3.58e-239	up
NR2F2	2.58e-243	-0.600781	0.273	0.406	8.69e-239	down
SNTB2	2.98e-243	-0.557537	0.201	0.33	1e-238	down
RPL31	1.12e-242	-0.496765	0.876	0.9	3.77e-238	down
GJA1	2.27e-241	-0.551779	0.184	0.317	7.64e-237	down
BTG1	2.73e-240	-0.451445	0.621	0.706	9.2e-236	down
UACA	3.55e-239	-0.556443	0.184	0.314	1.2e-234	down
RAI14	5.79e-239	-0.578248	0.233	0.361	1.95e-234	down
CD151	2.11e-236	-0.538194	0.412	0.527	7.11e-232	down
SLCO3A1	3.22e-236	0.349753	0.261	0.135	1.09e-231	up
RBM8A	3.96e-236	-0.478553	0.409	0.527	1.33e-231	down
HMGB1	6.47e-236	-0.334237	0.826	0.856	2.18e-231	down
HNRNPA3	9.18e-235	-0.470509	0.471	0.576	3.09e-230	down
SURF4	2.57e-234	0.379899	0.351	0.21	8.67e-230	up
TMED10	2.47e-233	0.402349	0.506	0.354	8.33e-229	up
CTSZ	1.73e-231	0.415702	0.381	0.242	5.83e-227	up
SUN1	2.01e-231	-0.444466	0.131	0.255	6.76e-227	down
CTGF	2.92e-231	0.549151	0.547	0.394	9.84e-227	up
GRINA	3.33e-231	0.34402	0.277	0.148	1.12e-226	up
ADAMTS1	4.96e-231	-0.774664	0.18	0.307	1.67e-226	down
TXNDC15	3.09e-230	0.335842	0.282	0.151	1.04e-225	up
SEPT10	1.29e-228	-0.442751	0.156	0.282	4.33e-224	down
ZFP36L2	7.09e-228	-0.481086	0.548	0.649	2.39e-223	down
KRT10	8e-228	0.390894	0.608	0.462	2.69e-223	up
SDF4	1.9e-227	0.364895	0.402	0.257	6.41e-223	up
TMEM2	1.13e-224	-0.55392	0.134	0.25	3.79e-220	down
CFLAR	2.69e-224	-0.545211	0.311	0.433	9.05e-220	down
ATP5E	3.47e-223	-0.376196	0.836	0.872	1.17e-218	down
ZBTB20	5.1e-223	0.393022	0.363	0.226	1.72e-218	up
ALDOA	1.42e-221	0.405564	0.68	0.561	4.78e-217	up
CAPZA2	1.95e-221	-0.544792	0.383	0.504	6.58e-217	down
JAG1	2.38e-220	-0.590804	0.137	0.256	8e-216	down
KCNQ1OT1	8.93e-219	0.43802	0.267	0.145	3.01e-214	up
NAA38	1.7e-217	-0.571229	0.377	0.489	5.71e-213	down
ABHD17A	2.81e-217	-0.481868	0.143	0.258	9.48e-213	down
LITAF	8.09e-216	0.316756	0.368	0.222	2.73e-211	up
CDC42	3.36e-215	-0.421505	0.571	0.661	1.13e-210	down
BNIP3L	1.06e-213	0.352155	0.34	0.205	3.57e-209	up
FDPS	1.37e-213	-0.533895	0.234	0.355	4.62e-209	down
UBXN1	4.02e-212	-0.471403	0.365	0.48	1.35e-207	down
HERPUD1	4.04e-211	0.381836	0.508	0.36	1.36e-206	up
OAZ1	6.98e-210	0.331672	0.784	0.677	2.35e-205	up
CSRP2	1.05e-208	-0.591298	0.158	0.273	3.53e-204	down
SLC2A3	2.86e-206	-0.548544	0.344	0.467	9.65e-202	down
LYPLA1	4.72e-206	-0.424423	0.156	0.275	1.59e-201	down
CCT6A	1.02e-205	-0.467917	0.232	0.352	3.43e-201	down
IFNGR2	2.46e-204	0.346723	0.304	0.178	8.3e-200	up
DDX21	4.16e-204	-0.522693	0.253	0.372	1.4e-199	down
ACTN1	5.78e-204	-0.526636	0.352	0.46	1.95e-199	down
SNRPB	5.37e-202	-0.465094	0.351	0.464	1.81e-197	down
EMP1	8.14e-201	0.364982	0.759	0.659	2.74e-196	up
AK1	1.32e-199	-0.405153	0.146	0.265	4.45e-195	down
A4GALT	6.48e-199	0.358352	0.315	0.189	2.18e-194	up
LAMC1	1.03e-198	0.390909	0.456	0.317	3.46e-194	up
ITGB1	2.29e-197	0.330203	0.733	0.614	7.72e-193	up
PRKCDBP	4.87e-197	-0.543215	0.414	0.525	1.64e-192	down
TMED9	1.19e-196	0.388127	0.548	0.41	4.02e-192	up
DRAP1	3.49e-196	0.340422	0.445	0.304	1.18e-191	up
MIDN	1.62e-195	-0.585684	0.34	0.448	5.46e-191	down
CRBN	3.51e-195	-0.441319	0.174	0.291	1.18e-190	down
ADH5	4.47e-195	0.349816	0.297	0.174	1.51e-190	up
IFI44L	6.34e-195	-0.645385	0.141	0.253	2.14e-190	down
PPP3CA	5.62e-194	-0.496164	0.31	0.433	1.89e-189	down
RRBP1	4.41e-193	0.410276	0.523	0.395	1.49e-188	up
ASAH1	8.4e-193	0.31774	0.313	0.186	2.83e-188	up
REEP3	5.39e-192	0.324483	0.306	0.181	1.81e-187	up
TUBB6	7.65e-192	-0.476261	0.214	0.329	2.58e-187	down
BAZ1A	9.59e-192	-0.464771	0.159	0.27	3.23e-187	down
BAZ2B	2.23e-191	-0.445463	0.164	0.277	7.51e-187	down
RP11-382A20.3	2.59e-191	-0.442684	0.164	0.276	8.74e-187	down
EMC7	3.08e-191	0.32363	0.371	0.237	1.04e-186	up
PSMB8	7.05e-191	-0.466585	0.315	0.429	2.37e-186	down
ATP5G2	2.72e-190	-0.376964	0.626	0.695	9.17e-186	down
PICALM	1.11e-189	-0.435037	0.174	0.288	3.74e-185	down
CASC4	2.64e-189	0.344365	0.253	0.141	8.9e-185	up
NAP1L1	3.03e-189	-0.401449	0.595	0.661	1.02e-184	down
DEGS1	6.13e-189	0.301631	0.301	0.177	2.07e-184	up
NAMPT	8.38e-189	0.564238	0.507	0.393	2.82e-184	up
LMAN1	9.14e-187	0.358211	0.42	0.291	3.08e-182	up
NOP10	1.88e-186	-0.455023	0.446	0.544	6.33e-182	down
HLA-A	4.12e-186	-0.276711	0.916	0.95	1.39e-181	down
TMEM165	1.55e-185	0.347834	0.467	0.334	5.22e-181	up
HMGB2	1.08e-184	-0.42555	0.147	0.258	3.63e-180	down
TNS2	2.12e-184	-0.447906	0.159	0.271	7.13e-180	down
ATRAID	2.35e-184	0.35713	0.532	0.396	7.91e-180	up
C9orf142	2.44e-184	-0.426815	0.186	0.3	8.22e-180	down
H2AFZ	4.42e-184	-0.410266	0.517	0.603	1.49e-179	down
NDRG1	1.19e-183	-0.539368	0.369	0.47	4e-179	down
2024-09-15	5.42e-183	0.358116	0.577	0.438	1.83e-178	up
COMMD7	1.17e-182	-0.395503	0.143	0.252	3.95e-178	down
TMEM208	1.37e-182	0.310566	0.348	0.219	4.61e-178	up
DDX3X	1.41e-182	-0.43728	0.453	0.548	4.76e-178	down
MBNL1	1.89e-182	-0.470569	0.322	0.432	6.36e-178	down
MDH1	1.12e-181	0.314357	0.257	0.144	3.77e-177	up
CRELD2	2.74e-181	0.316094	0.274	0.158	9.25e-177	up
TMOD3	5.81e-181	-0.488453	0.279	0.387	1.96e-176	down
FBL	1.77e-180	-0.412104	0.191	0.305	5.95e-176	down
SGK1	1.11e-179	-0.487174	0.225	0.346	3.72e-175	down
BDH2	2.34e-179	0.296684	0.26	0.147	7.89e-175	up
RHOC	7.01e-177	-0.502532	0.472	0.553	2.36e-172	down
SCARB2	1.58e-176	0.331204	0.377	0.25	5.32e-172	up
PNN	3.27e-176	-0.470159	0.25	0.361	1.1e-171	down
LAMP2	5.35e-176	0.33407	0.352	0.225	1.8e-171	up
RPL12	1.56e-175	-0.293894	0.942	0.95	5.25e-171	down
VCL	2.67e-175	0.316873	0.275	0.162	8.99e-171	up
UBE2E3	8.72e-175	0.333235	0.363	0.236	2.94e-170	up
CCDC107	7.62e-174	0.287182	0.25	0.141	2.57e-169	up
PAK2	6.65e-173	-0.438703	0.224	0.332	2.24e-168	down
JTB	4.18e-172	0.357962	0.546	0.419	1.41e-167	up
AK3	8.53e-172	0.302166	0.314	0.194	2.87e-167	up
SMDT1	2.04e-170	-0.429191	0.256	0.37	6.86e-166	down
PTPN12	3.09e-170	-0.453323	0.192	0.299	1.04e-165	down
NKTR	5.53e-170	-0.48388	0.269	0.377	1.86e-165	down
NPC2	8.76e-170	0.25638	0.733	0.6	2.95e-165	up
ERGIC3	2.85e-169	0.334277	0.386	0.258	9.59e-165	up
NR4A2	1.94e-168	0.486323	0.368	0.251	6.53e-164	up
KMT2E	4.25e-168	-0.445794	0.358	0.46	1.43e-163	down
CUTA	1.78e-167	0.328298	0.469	0.337	5.99e-163	up
ATRX	2.19e-167	-0.465324	0.351	0.451	7.37e-163	down
COPS8	9.6e-167	0.344813	0.307	0.191	3.24e-162	up
NASP	3.72e-166	-0.474204	0.253	0.356	1.25e-161	down
ADI1	1.12e-165	0.306383	0.322	0.203	3.77e-161	up
GINM1	3.27e-165	0.311086	0.395	0.272	1.1e-160	up
EBPL	4.8e-165	-0.357694	0.179	0.287	1.62e-160	down
ARL2	1.4e-164	-0.407256	0.404	0.506	4.71e-160	down
SLC25A5	7.41e-164	-0.392169	0.371	0.473	2.5e-159	down
NME3	8.15e-164	0.302628	0.471	0.339	2.75e-159	up
GLUL	6.17e-163	0.334845	0.632	0.508	2.08e-158	up
HLA-F	7.26e-163	-0.449447	0.299	0.408	2.45e-158	down
HM13	1.58e-162	0.295754	0.319	0.201	5.31e-158	up
CRK	4.52e-162	-0.415186	0.19	0.294	1.52e-157	down
SPTAN1	9.22e-161	-0.465338	0.226	0.329	3.11e-156	down
ZFYVE21	1.32e-160	-0.408027	0.218	0.327	4.45e-156	down
CRTAP	7.48e-160	0.300076	0.372	0.249	2.52e-155	up
FSCN1	6.32e-159	-0.46622	0.163	0.264	2.13e-154	down
RER1	1.15e-158	0.28306	0.405	0.277	3.86e-154	up
WNK1	3.55e-157	-0.412372	0.183	0.284	1.2e-152	down
IFT57	7.47e-157	0.268249	0.265	0.158	2.52e-152	up
AKR7A2	6.81e-154	0.285673	0.257	0.153	2.29e-149	up
SOD1	1.48e-153	0.312648	0.621	0.499	4.99e-149	up
REV3L	1.58e-153	0.341629	0.308	0.199	5.32e-149	up
COL18A1	1.84e-153	0.452743	0.547	0.445	6.2e-149	up
RHOA	3.09e-153	-0.334499	0.643	0.694	1.04e-148	down
S100A10	3.41e-151	-0.27657	0.84	0.873	1.15e-146	down
PPP1CC	6.23e-151	0.340382	0.383	0.265	2.1e-146	up
ENSA	1.37e-150	-0.38643	0.268	0.372	4.61e-146	down
TSPAN4	4.08e-150	0.304374	0.582	0.456	1.37e-145	up
MT-ND1	4.73e-150	-0.287618	0.952	0.961	1.59e-145	down
C8orf4	5.02e-150	0.784409	0.455	0.365	1.69e-145	up
ARHGEF12	2.12e-149	-0.406618	0.182	0.282	7.14e-145	down
PLK2	2.39e-149	-0.446347	0.162	0.261	8.04e-145	down
APLP2	4.99e-149	-0.453085	0.446	0.526	1.68e-144	down
ENTPD1	1.19e-148	-0.473565	0.29	0.388	4e-144	down
HSPA8	5.69e-148	-0.380366	0.614	0.666	1.92e-143	down
UQCRB	1.48e-147	-0.29624	0.724	0.766	5e-143	down
ENY2	2.16e-145	-0.395837	0.444	0.526	7.28e-141	down
KDELR1	4.84e-145	0.300617	0.444	0.33	1.63e-140	up
GNG12	5.72e-145	0.27596	0.301	0.192	1.93e-140	up
HSPA1A	7.23e-145	0.609153	0.548	0.445	2.44e-140	up
GADD45B	4.28e-144	0.55417	0.593	0.495	1.44e-139	up
HSBP1	6.84e-144	0.306801	0.564	0.442	2.3e-139	up
GSTP1	1.28e-143	0.298958	0.735	0.642	4.32e-139	up
UBB	6.98e-142	0.255849	0.874	0.815	2.35e-137	up
ARPC1A	9.89e-141	-0.363589	0.202	0.3	3.33e-136	down
PRDM1	1.28e-140	0.334618	0.257	0.157	4.3e-136	up
ARPC3	1.35e-140	-0.371036	0.523	0.589	4.56e-136	down
C1orf54	4.45e-140	-0.532187	0.236	0.329	1.5e-135	down
ACTR2	5.87e-140	-0.411282	0.32	0.411	1.98e-135	down
SPCS2	8.6e-140	0.293289	0.638	0.522	2.9e-135	up
GADD45A	1.17e-138	0.490268	0.323	0.223	3.95e-134	up
JAK1	1.14e-136	-0.434988	0.37	0.451	3.83e-132	down
MAP1LC3B	2.21e-135	-0.428552	0.37	0.456	7.44e-131	down
RPS29	7.17e-135	-0.325049	0.92	0.93	2.42e-130	down
NDUFA13	7.29e-135	0.295431	0.439	0.316	2.46e-130	up
SRSF4	8.84e-135	-0.407823	0.254	0.347	2.98e-130	down
COX7A1	1.08e-134	0.30078	0.535	0.414	3.62e-130	up
NDUFS4	3.36e-134	0.294182	0.366	0.253	1.13e-129	up
HSPA1B	3.42e-134	0.671548	0.376	0.28	1.15e-129	up
RAB2A	2.38e-133	0.2946	0.558	0.44	8.01e-129	up
EBF1	6.98e-133	0.384701	0.304	0.204	2.35e-128	up
SERPINE1	5.61e-132	0.339321	0.272	0.172	1.89e-127	up
SQSTM1	9.21e-132	0.316251	0.553	0.443	3.1e-127	up
GNB1	3.54e-131	-0.422901	0.275	0.363	1.19e-126	down
MCL1	3.86e-131	0.391991	0.598	0.502	1.3e-126	up
SASH1	2.34e-130	-0.341751	0.172	0.266	7.89e-126	down
EFCAB14	4.58e-130	-0.387499	0.163	0.253	1.54e-125	down
HSPA5	6.01e-130	0.262473	0.547	0.425	2.03e-125	up
GADD45GIP1	6.83e-130	-0.402048	0.393	0.473	2.3e-125	down
NDUFA6	1.26e-129	0.263073	0.403	0.287	4.25e-125	up
SEC23A	2.75e-129	0.285549	0.257	0.161	9.27e-125	up
EIF3L	5.37e-128	-0.376965	0.386	0.47	1.81e-123	down
LEPR	6.11e-128	0.659806	0.293	0.208	2.06e-123	up
KLF4	7.04e-128	-0.364955	0.401	0.5	2.37e-123	down
TMEM258	8.96e-128	0.26736	0.7	0.593	3.02e-123	up
LIMS1	1.12e-127	-0.464914	0.304	0.387	3.77e-123	down
VIMP	2.23e-127	0.267031	0.486	0.366	7.51e-123	up
UFC1	2.94e-126	-0.37918	0.323	0.414	9.91e-122	down
CSNK1A1	3.64e-126	-0.396037	0.418	0.495	1.23e-121	down
BAD	2.03e-124	0.26171	0.321	0.217	6.83e-120	up
RNF145	6.34e-123	-0.388609	0.228	0.319	2.14e-118	down
COMMD6	5.72e-121	-0.326669	0.636	0.681	1.93e-116	down
IER5	2.99e-120	-0.408065	0.183	0.269	1.01e-115	down
TNFAIP3	6.53e-120	0.400464	0.321	0.22	2.2e-115	up
DAAM1	1.56e-119	-0.418567	0.225	0.316	5.26e-115	down
SSR3	7.08e-119	0.276428	0.403	0.296	2.39e-114	up
HNRNPA2B1	8.84e-118	-0.28335	0.692	0.721	2.98e-113	down
PPM1G	1.76e-117	-0.369544	0.204	0.289	5.93e-113	down
ETHE1	1.94e-117	0.269337	0.258	0.167	6.55e-113	up
TRAM1	1.3e-116	0.284747	0.498	0.388	4.39e-112	up
PXDN	1.32e-116	0.311939	0.346	0.247	4.45e-112	up
CLIC4	1.46e-116	-0.415245	0.322	0.403	4.91e-112	down
LAP3	1.95e-116	-0.399385	0.262	0.352	6.56e-112	down
PARK7	4.79e-116	0.263719	0.644	0.547	1.61e-111	up
PDCD6IP	5.49e-116	-0.335112	0.173	0.259	1.85e-111	down
PKM	5.93e-116	0.292235	0.625	0.531	2e-111	up
GLUD1	1.46e-115	0.275081	0.336	0.235	4.91e-111	up
BRI3	2.35e-115	-0.381018	0.412	0.484	7.93e-111	down
SIGIRR	2.78e-115	-0.337405	0.191	0.28	9.37e-111	down
TMEM50A	5.55e-115	0.257165	0.587	0.477	1.87e-110	up
PRDX4	7.2e-115	0.275267	0.432	0.324	2.43e-110	up
ACTG1	9.08e-115	-0.313351	0.853	0.873	3.06e-110	down
SNAP23	1.75e-114	-0.355017	0.2	0.289	5.89e-110	down
IQGAP1	2.55e-114	-0.385647	0.309	0.39	8.61e-110	down
PRDX1	3.19e-114	-0.306111	0.633	0.677	1.08e-109	down
DNAJB1	3.49e-114	0.486668	0.366	0.271	1.18e-109	up
ARL6IP1	4.27e-114	-0.400287	0.212	0.303	1.44e-109	down
EIF5B	4.36e-114	-0.400782	0.355	0.442	1.47e-109	down
MORF4L1	9.06e-114	0.265837	0.782	0.701	3.05e-109	up
SYF2	1.89e-113	-0.371171	0.361	0.445	6.37e-109	down
GLG1	4.26e-113	0.258823	0.344	0.243	1.44e-108	up
SNRPF	6.63e-113	-0.376323	0.336	0.419	2.23e-108	down
SAT1	8.52e-113	-0.98836	0.677	0.726	2.87e-108	down
FAM213A	1.06e-112	-0.361609	0.211	0.298	3.57e-108	down
PSMA7	1.48e-112	-0.32261	0.622	0.671	4.99e-108	down
FAM198B	2.66e-112	-0.376021	0.269	0.356	8.96e-108	down
IER3	2.76e-112	0.795232	0.544	0.459	9.29e-108	up
HNRNPF	1.55e-111	-0.35327	0.354	0.436	5.23e-107	down
HES1	2.68e-111	-0.47131	0.363	0.454	9.05e-107	down
TPI1	4.11e-110	0.28257	0.652	0.556	1.38e-105	up
STOM	4.16e-110	-0.363669	0.496	0.559	1.4e-105	down
XRN2	1.53e-109	-0.361226	0.257	0.34	5.14e-105	down
NPM1	7.52e-109	-0.281287	0.665	0.701	2.53e-104	down
ASPH	1.33e-108	0.2752	0.436	0.332	4.47e-104	up
SLC3A2	2.42e-107	-0.414214	0.249	0.33	8.15e-103	down
DYNC1LI2	6.23e-107	-0.348319	0.227	0.311	2.1e-102	down
NDFIP1	6.57e-107	0.26152	0.45	0.342	2.21e-102	up
SP100	8.46e-106	-0.38425	0.246	0.328	2.85e-101	down
NDUFA8	1.22e-105	-0.34468	0.214	0.298	4.1e-101	down
IER2	1.34e-105	-0.259488	0.64	0.708	4.53e-101	down
PERP	1.13e-104	0.367045	0.339	0.243	3.82e-100	up
HSPD1	2.64e-104	-0.34901	0.295	0.375	8.9e-100	down
PRKAR1A	2.86e-104	0.268756	0.473	0.367	9.62e-100	up
RPS10	2.83e-103	-0.392666	0.564	0.62	9.55e-99	down
COX5A	9.76e-103	-0.351226	0.347	0.424	3.29e-98	down
SYPL1	1.97e-102	-0.375635	0.369	0.445	6.64e-98	down
NHP2	2.37e-102	-0.337579	0.256	0.342	8e-98	down
TRIM47	1.22e-101	-0.314939	0.175	0.258	4.11e-97	down
PTMS	1.91e-101	-0.331678	0.552	0.6	6.43e-97	down
YBX3	2.44e-101	-0.311149	0.628	0.663	8.22e-97	down
DDX46	2.45e-101	-0.36858	0.278	0.361	8.27e-97	down
RAD21	5.17e-101	-0.323656	0.204	0.286	1.74e-96	down
SKIL	1.12e-100	-0.34815	0.188	0.27	3.77e-96	down
HNRNPM	1.16e-100	-0.320928	0.388	0.465	3.9e-96	down
CHMP3	2.96e-100	-0.338426	0.256	0.338	9.98e-96	down
RPL21	3.86e-99	-0.263907	0.967	0.968	1.3e-94	down
COX7C	3.99e-99	-0.260799	0.715	0.748	1.34e-94	down
TAF1D	1.34e-98	-0.359409	0.235	0.314	4.5e-94	down
SET	3.13e-98	-0.309216	0.539	0.592	1.06e-93	down
SBDS	1.35e-97	0.251859	0.516	0.417	4.56e-93	up
MGMT	1.36e-97	-0.344413	0.241	0.32	4.59e-93	down
EIF2S2	2.83e-97	-0.357229	0.397	0.469	9.53e-93	down
CYCS	3.15e-97	0.281207	0.457	0.358	1.06e-92	up
FDCSP	5.51e-97	1.21704	0.629	0.548	1.86e-92	up
CDKN1A	9.23e-97	-0.368568	0.306	0.392	3.11e-92	down
CAPZB	1.55e-96	0.265198	0.556	0.462	5.23e-92	up
DAB2	1.01e-95	0.251464	0.411	0.313	3.4e-91	up
TSC22D1	1.94e-95	-0.377005	0.652	0.699	6.55e-91	down
TUBB4B	5.94e-95	-0.358268	0.301	0.378	2e-90	down
UPF2	7.5e-95	-0.343949	0.174	0.254	2.53e-90	down
LINC00657	8.66e-95	0.260998	0.445	0.347	2.92e-90	up
CSGALNACT1	9.42e-94	0.30412	0.369	0.282	3.17e-89	up
GMFG	1.76e-93	-0.380645	0.313	0.39	5.93e-89	down
ANXA4	2.18e-93	0.268227	0.277	0.193	7.36e-89	up
WDR1	2.7e-93	-0.330127	0.221	0.298	9.09e-89	down
NFE2L1	5.33e-93	-0.32788	0.184	0.259	1.8e-88	down
HIST1H4C	9.45e-93	-0.307429	0.186	0.264	3.18e-88	down
SPCS3	1.34e-92	-0.342178	0.253	0.329	4.52e-88	down
ADAM10	1.57e-92	-0.330286	0.178	0.254	5.29e-88	down
PRRC2C	2.5e-92	-0.378419	0.416	0.476	8.42e-88	down
ANP32B	1.3e-91	-0.341704	0.273	0.347	4.39e-87	down
POMP	1.42e-90	-0.405398	0.612	0.644	4.79e-86	down
SNU13	1.94e-90	-0.320901	0.473	0.531	6.54e-86	down
EIF3K	3.32e-90	-0.300214	0.545	0.591	1.12e-85	down
DEK	2.12e-89	-0.324815	0.374	0.444	7.16e-85	down
NCKAP1	6.69e-89	-0.311133	0.218	0.295	2.25e-84	down
RAP1A	1.19e-87	-0.31706	0.284	0.359	4.01e-83	down
COX17	3.3e-87	-0.416393	0.259	0.332	1.11e-82	down
APPL1	4.36e-87	-0.298321	0.191	0.265	1.47e-82	down
EIF4G2	7.82e-87	-0.321289	0.568	0.602	2.63e-82	down
SON	1.77e-86	-0.302331	0.578	0.627	5.98e-82	down
G3BP1	2.25e-85	-0.344818	0.273	0.344	7.57e-81	down
SRSF7	2.71e-85	-0.287205	0.458	0.523	9.14e-81	down
LSM4	5.69e-85	-0.297777	0.193	0.268	1.92e-80	down
RPS4Y1	1.4e-83	-0.596147	0.194	0.253	4.71e-79	down
CTD-3252C9.4	4.34e-83	0.265735	0.473	0.375	1.46e-78	up
CAP1	1.15e-82	-0.326259	0.369	0.434	3.89e-78	down
RSRP1	2.7e-82	-0.34203	0.414	0.469	9.1e-78	down
ARPC2	9.43e-82	-0.279594	0.564	0.604	3.18e-77	down
HNRNPD	2.14e-80	-0.309498	0.303	0.372	7.23e-76	down
MAP1B	2.77e-79	0.261416	0.327	0.242	9.35e-75	up
PCMTD1	4.31e-79	-0.340371	0.245	0.315	1.45e-74	down
IFI16	7.92e-79	-0.305328	0.562	0.605	2.67e-74	down
DNAJA1	5.49e-78	-0.306431	0.55	0.588	1.85e-73	down
ANXA1	6.25e-78	0.263648	0.788	0.727	2.1e-73	up
CCT3	8.69e-78	-0.30282	0.265	0.334	2.93e-73	down
CLU	9.09e-78	-0.267196	0.507	0.568	3.06e-73	down
MAGOH	8.4e-77	-0.288675	0.226	0.297	2.83e-72	down
EIF3I	3.72e-76	-0.301107	0.341	0.406	1.25e-71	down
SPRY1	8.79e-76	-0.482137	0.442	0.491	2.96e-71	down
SNRPE	1.02e-75	-0.306449	0.385	0.446	3.45e-71	down
ANAPC16	1.33e-75	-0.313554	0.451	0.507	4.49e-71	down
CCT4	4.15e-74	-0.2961	0.262	0.331	1.4e-69	down
PSMB9	1.2e-73	-0.330069	0.354	0.422	4.04e-69	down
RALBP1	1.42e-73	-0.287743	0.236	0.304	4.77e-69	down
ASAP1	1.6e-73	-0.323786	0.245	0.311	5.38e-69	down
C19orf43	2.58e-73	-0.284047	0.477	0.525	8.7e-69	down
CFDP1	4.77e-73	-0.279768	0.217	0.286	1.61e-68	down
CD109	6.18e-73	-0.274496	0.186	0.255	2.08e-68	down
POLR1D	1.81e-72	-0.297369	0.251	0.317	6.11e-68	down
ARPP19	7.96e-72	-0.26551	0.193	0.26	2.68e-67	down
ANKRD28	1.12e-71	-0.336199	0.31	0.378	3.76e-67	down
SNRPD1	1.22e-71	-0.309063	0.344	0.408	4.11e-67	down
PRMT2	1.7e-71	-0.26859	0.223	0.293	5.72e-67	down
BZW1	5.68e-71	-0.274038	0.401	0.459	1.91e-66	down
TMEM109	1.76e-70	-0.29733	0.25	0.317	5.92e-66	down
SHC1	2.36e-70	-0.322289	0.237	0.301	7.95e-66	down
DNAJC7	3.67e-70	-0.266689	0.204	0.272	1.24e-65	down
CD46	4.99e-70	-0.319312	0.19	0.254	1.68e-65	down
ROCK2	1.68e-69	-0.294854	0.204	0.268	5.67e-65	down
IMP3	5.41e-69	-0.276167	0.193	0.258	1.82e-64	down
PAIP2	5.69e-68	-0.296757	0.328	0.392	1.92e-63	down
CTNNB1	4.12e-67	-0.299795	0.404	0.473	1.39e-62	down
GNAI3	8.62e-67	-0.279799	0.241	0.304	2.9e-62	down
SPAG9	9.45e-67	-0.309795	0.242	0.305	3.18e-62	down
BACE2	4e-65	-0.315037	0.233	0.295	1.35e-60	down
PHF14	3e-63	-0.26699	0.218	0.281	1.01e-58	down
PCBP1	3.57e-63	-0.275243	0.483	0.524	1.2e-58	down
MTIF3	1.32e-62	-0.315821	0.222	0.284	4.46e-58	down
PA2G4	1.23e-61	-0.280136	0.298	0.359	4.15e-57	down
EIF3J	1.28e-61	-0.305813	0.236	0.298	4.32e-57	down
C14orf166	3.8e-61	-0.27358	0.397	0.447	1.28e-56	down
SRRM1	6.02e-61	-0.294273	0.404	0.458	2.03e-56	down
RNPS1	7.32e-61	-0.277292	0.257	0.318	2.47e-56	down
CCT5	8.97e-61	-0.267335	0.198	0.257	3.02e-56	down
IK	9.54e-61	-0.295131	0.256	0.316	3.22e-56	down
PPP1R2	1.39e-60	-0.329369	0.222	0.282	4.68e-56	down
CSDE1	1.9e-60	-0.268764	0.433	0.481	6.39e-56	down
DDX17	2.83e-60	-0.289751	0.479	0.522	9.54e-56	down
ZC3H15	9.25e-60	-0.301931	0.257	0.315	3.12e-55	down
EIF4A1	2.22e-59	-0.280247	0.449	0.495	7.5e-55	down
TCEB1	5.4e-59	-0.265112	0.366	0.421	1.82e-54	down
SRSF5	8.66e-59	-0.250386	0.527	0.563	2.92e-54	down
PTPRG	2.1e-58	-0.356397	0.223	0.279	7.08e-54	down
HNRNPH1	4.15e-58	-0.266623	0.473	0.531	1.4e-53	down
TOMM20	2.94e-57	-0.274744	0.355	0.405	9.89e-53	down
SMARCE1	5e-57	-0.258008	0.22	0.279	1.69e-52	down
ZFAS1	7.6e-57	-0.285883	0.485	0.52	2.56e-52	down
LSM2	8.41e-57	-0.264266	0.261	0.32	2.84e-52	down
RPL17	1.45e-56	-0.339438	0.377	0.435	4.89e-52	down
SYNCRIP	1.66e-56	-0.270193	0.263	0.319	5.6e-52	down
DDX18	8.05e-56	-0.296835	0.304	0.362	2.71e-51	down
PGK1	2.43e-55	-0.258176	0.396	0.445	8.18e-51	down
LSM8	2.46e-55	-0.271424	0.281	0.337	8.28e-51	down
IRF1	1.24e-54	0.293122	0.413	0.341	4.16e-50	up
NONO	3.85e-53	-0.266448	0.258	0.313	1.3e-48	down
RAB5C	3.73e-52	-0.264117	0.37	0.42	1.26e-47	down
RGCC	5.68e-52	-0.48589	0.257	0.317	1.91e-47	down
NOL7	1.15e-51	-0.258892	0.249	0.304	3.87e-47	down
PRPF38B	4.1e-51	-0.26075	0.235	0.291	1.38e-46	down
PLS3	6.47e-51	-0.294164	0.224	0.279	2.18e-46	down
CHMP2A	1.25e-50	-0.25483	0.397	0.443	4.21e-46	down
IL6ST	1.63e-50	-0.299436	0.453	0.491	5.49e-46	down
PLEC	3.63e-50	-0.286983	0.293	0.344	1.22e-45	down
POLR2J3	1.91e-49	-0.267454	0.229	0.284	6.45e-45	down
KMT2A	1.26e-47	-0.264587	0.205	0.256	4.24e-43	down
CANX	1.02e-46	-0.262206	0.438	0.475	3.44e-42	down
N4BP2L2	4.59e-46	-0.268593	0.525	0.555	1.55e-41	down
RSL1D1	4.73e-46	-0.259488	0.287	0.337	1.59e-41	down
CD81	9.94e-46	0.291458	0.644	0.614	3.35e-41	up
RSF1	7.39e-45	-0.254905	0.247	0.297	2.49e-40	down
AKAP13	7.48e-45	-0.317213	0.34	0.379	2.52e-40	down
NSRP1	9.25e-45	-0.294668	0.25	0.301	3.12e-40	down
TRAPPC1	1.7e-44	-0.255662	0.292	0.343	5.74e-40	down
NDUFA12	1.08e-43	-0.256983	0.411	0.447	3.63e-39	down
SLC38A2	5.93e-42	-0.291607	0.358	0.4	2e-37	down
MRPL52	9.34e-42	-0.250235	0.27	0.319	3.15e-37	down
JUND	2.83e-41	0.372269	0.614	0.569	9.54e-37	up
ZFP36L1	6.22e-41	0.279561	0.75	0.711	2.1e-36	up
MGP	4.35e-39	0.805725	0.503	0.478	1.46e-34	up
S100A8	1.41e-27	0.423995	0.42	0.366	4.75e-23	up
ADIRF	2.01e-25	-0.37482	0.855	0.809	6.77e-21	down
ISG15	2.38e-21	-0.318063	0.304	0.333	8.03e-17	down
XIST	4.2e-21	-0.310226	0.449	0.451	1.41e-16	down
MTRNR2L12	5.16e-20	-0.412166	0.399	0.421	1.74e-15	down
HBB	4.09e-17	-0.361004	0.366	0.329	1.38e-12	down
SLC6A6	3.7e-11	-0.263981	0.304	0.252	1.25e-06	down
