# Supplementary material for: Analysis of immunogenic cell death in periodontitis based on scRNA-seq and bulk RNA-seq data
Source: Front Immunol. 2024 Nov 1;15:1438998. doi: 10.3389/fimmu.2024.1438998 (PMC11568468; doi:10.3389/fimmu.2024.1438998)
Supplement: Supplementary file 6 [file Table4.xlsx]

## Sheet: Sheet1
Supplementary Table 4: Differentially expressed genes between fibroblasts and epithelial cells (logFC > 0.25, p < 0.05)
gene	p_val	avg_log2FC	pct.1(Fibroblasts)	pct.2(Epithelial cells)	p_val_adj	group
MXRA8	0	1.96904	0.645	0.03	0	up
CTNNBIP1	0	-1.18832	0.081	0.335	0	down
MFAP2	0	1.09158	0.37	0.035	0	up
NBL1	0	1.67543	0.582	0.234	0	up
ALPL	0	0.876433	0.26	0.014	0	up
TMEM50A	0	0.816124	0.587	0.325	0	up
STMN1	0	-1.34648	0.068	0.283	0	down
SFN	0	-3.40074	0.039	0.693	0	down
COL16A1	0	1.04501	0.366	0.054	0	up
EVA1B	0	0.836437	0.314	0.048	0	up
PDZK1IP1	0	-1.68221	0.015	0.332	0	down
TMEM59	0	0.672046	0.783	0.496	0	up
PLPP3	0	2.17176	0.569	0.049	0	up
TACSTD2	0	-2.90062	0.062	0.539	0	down
JUN	0	1.83651	0.849	0.494	0	up
LEPROT	0	1.17304	0.588	0.219	0	up
LEPR	0	1.35351	0.293	0.022	0	up
SGIP1	0	1.04353	0.336	0.009	0	up
PTGFR	0	1.09124	0.334	0.007	0	up
CYR61	0	2.75207	0.59	0.102	0	up
2024-09-15	0	0.870156	0.577	0.296	0	up
CNN3	0	1.46297	0.654	0.169	0	up
VCAM1	0	1.29931	0.368	0.017	0	up
OLFML3	0	1.6249	0.494	0.016	0	up
MCL1	0	1.06192	0.598	0.326	0	up
CTSK	0	3.03012	0.863	0.079	0	up
SPRR3	0	-5.01144	0.072	0.312	0	down
SPRR1B	0	-4.00287	0.046	0.377	0	down
SPRR2D	0	-3.80396	0.046	0.32	0	down
SPRR2A	0	-4.49017	0.066	0.439	0	down
S100A9	0	-5.44782	0.34	0.832	0	down
S100A8	0	-5.11319	0.42	0.864	0	down
S100A6	0	0.559521	0.987	0.889	0	up
S100A4	0	2.82953	0.947	0.374	0	up
S100A2	0	-4.751	0.135	0.836	0	down
S100A16	0	-2.11466	0.318	0.673	0	down
S100A14	0	-3.59299	0.038	0.688	0	down
SSR2	0	0.775503	0.594	0.325	0	up
LMNA	0	1.28117	0.857	0.571	0	up
TSTD1	0	-1.12946	0.016	0.345	0	down
OLFML2B	0	1.25743	0.369	0.01	0	up
DDR2	0	1.18309	0.387	0.018	0	up
DPT	0	1.79736	0.444	0.017	0	up
ATP1B1	0	-1.28295	0.019	0.265	0	down
PRRX1	0	2.37914	0.756	0.078	0	up
RGS16	0	1.96384	0.352	0.05	0	up
LAMC1	0	1.22193	0.456	0.078	0	up
HMCN1	0	0.852071	0.255	0.014	0	up
CFH	0	1.73949	0.648	0.215	0	up
PKP1	0	-1.40594	0.008	0.3	0	down
FMOD	0	2.07184	0.619	0.026	0	up
PRELP	0	1.17585	0.281	0.009	0	up
LAMB3	0	-1.38657	0.092	0.335	0	down
EPHX1	0	1.07942	0.365	0.069	0	up
NID1	0	1.35308	0.431	0.014	0	up
PXDN	0	1.14612	0.346	0.024	0	up
RPS7	0	-1.05926	0.876	0.869	0	down
VSNL1	0	-0.991718	0.006	0.263	0	down
LAPTM4A	0	1.928	0.931	0.5	0	up
EMILIN1	0	1.27619	0.401	0.01	0	up
LTBP1	0	1.3301	0.44	0.05	0	up
EPAS1	0	0.961173	0.421	0.134	0	up
ERLEC1	0	0.810065	0.414	0.15	0	up
ANTXR1	0	1.47434	0.501	0.081	0	up
VAMP8	0	-1.88236	0.038	0.517	0	down
VAMP5	0	1.25683	0.562	0.156	0	up
LINC00152	0	1.13336	0.415	0.096	0	up
IL1R1	0	1.11508	0.382	0.069	0	up
MIR4435-2HG	0	1.05446	0.371	0.1	0	up
IL1RN	0	-2.16524	0.021	0.373	0	down
GYPC	0	0.644264	0.296	0.038	0	up
HNMT	0	1.0191	0.36	0.061	0	up
ZEB2	0	1.19485	0.4	0.023	0	up
TNFAIP6	0	2.05175	0.488	0.026	0	up
DAPL1	0	-1.7016	0.018	0.36	0	down
CD302	0	0.82878	0.282	0.013	0	up
FAP	0	1.17881	0.377	0.013	0	up
CYBRD1	0	1.3684	0.488	0.076	0	up
ITGA6	0	-0.956659	0.038	0.283	0	down
WIPF1	0	0.791765	0.289	0.025	0	up
CHN1	0	1.42101	0.442	0.021	0	up
FKBP7	0	0.845474	0.296	0.031	0	up
FRZB	0	1.54097	0.372	0.027	0	up
TFPI	0	1.14194	0.391	0.037	0	up
COL3A1	0	4.17483	0.983	0.28	0	up
COL5A2	0	2.80724	0.783	0.062	0	up
SPATS2L	0	1.2494	0.604	0.234	0	up
FN1	0	2.20842	0.661	0.05	0	up
IGFBP2	0	1.99908	0.699	0.437	0	up
IGFBP5	0	2.92921	0.692	0.265	0	up
SERPINE2	0	1.35879	0.464	0.142	0	up
ITM2C	0	0.998149	0.398	0.066	0	up
COL6A3	0	3.43166	0.887	0.076	0	up
TWIST2	0	1.93374	0.588	0.02	0	up
FBLN2	0	2.89588	0.807	0.055	0	up
LAMB2	0	1.20158	0.465	0.09	0	up
WNT5A	0	1.99656	0.603	0.13	0	up
ARF4	0	0.962679	0.629	0.316	0	up
DNASE1L3	0	-2.42846	0.048	0.25	0	down
ARL6IP5	0	1.01128	0.621	0.304	0	up
FILIP1L	0	1.44354	0.395	0.018	0	up
NFKBIZ	0	1.00493	0.481	0.223	0	up
CCDC80	0	2.40208	0.659	0.037	0	up
ZBTB20	0	1.01458	0.363	0.043	0	up
LSAMP	0	0.848453	0.268	0.007	0	up
FSTL1	0	2.39766	0.767	0.11	0	up
CSTA	0	-3.98037	0.168	0.582	0	down
ITGB5	0	1.09974	0.417	0.094	0	up
TM4SF1	0	-1.30254	0.093	0.402	0	down
GOLIM4	0	1.12396	0.426	0.117	0	up
SEC62	0	0.825595	0.665	0.365	0	up
LRRC15	0	0.897458	0.256	0.006	0	up
APOD	0	3.10259	0.575	0.039	0	up
SPON2	0	1.24899	0.478	0.107	0	up
C4orf48	0	0.889276	0.407	0.121	0	up
HTRA3	0	1.27794	0.341	0.017	0	up
SOD3	0	2.85995	0.776	0.062	0	up
FAM114A1	0	0.818436	0.381	0.115	0	up
SGCB	0	1.32827	0.456	0.056	0	up
PDGFRA	0	1.84818	0.553	0.02	0	up
HOPX	0	-2.6988	0.033	0.442	0	down
IGFBP7	0	2.11633	0.911	0.4	0	up
TMPRSS11D	0	-1.20564	0.006	0.303	0	down
TMPRSS11A	0	-1.05699	0.006	0.264	0	down
FDCSP	0	-4.41113	0.629	0.778	0	down
CXCL2	0	2.51192	0.503	0.154	0	up
SEPT11	0	0.963215	0.356	0.067	0	up
CXCL13	0	3.42809	0.574	0.148	0	up
SEC31A	0	0.871421	0.437	0.169	0	up
OSTC	0	1.12819	0.681	0.345	0	up
PITX2	0	-0.997636	0.007	0.267	0	down
PRSS12	0	1.46536	0.445	0.073	0	up
ANXA5	0	1.60598	0.759	0.293	0	up
SPRY1	0	1.44158	0.442	0.07	0	up
SFRP2	0	3.07458	0.643	0.039	0	up
CTSO	0	0.822404	0.299	0.044	0	up
CPE	0	1.93372	0.527	0.057	0	up
DAB2	0	0.976368	0.411	0.102	0	up
GPX8	0	1.01782	0.371	0.045	0	up
PLPP1	0	1.05723	0.407	0.092	0	up
IL6ST	0	1.08371	0.453	0.14	0	up
MAP1B	0	1.13836	0.327	0.038	0	up
F2R	0	1.54606	0.44	0.03	0	up
VCAN	0	3.08385	0.71	0.041	0	up
EDIL3	0	1.36148	0.414	0.042	0	up
ARRDC3	0	1.02076	0.434	0.14	0	up
RHOBTB3	0	0.876699	0.319	0.037	0	up
PAM	0	1.5051	0.486	0.083	0	up
NREP	0	0.855982	0.327	0.069	0	up
REEP5	0	0.835935	0.577	0.307	0	up
LOX	0	0.844732	0.288	0.035	0	up
PPIC	0	1.06764	0.606	0.293	0	up
PITX1	0	-2.14155	0.022	0.51	0	down
EGR1	0	1.48644	0.71	0.336	0	up
DPYSL3	0	0.781435	0.265	0.021	0	up
SPINK5	0	-1.84954	0.006	0.294	0	down
PDGFRB	0	1.68263	0.515	0.018	0	up
ANXA6	0	0.768624	0.305	0.033	0	up
SPARC	0	3.36051	0.945	0.262	0	up
EBF1	0	1.02279	0.304	0.014	0	up
PTTG1	0	-1.13737	0.039	0.253	0	down
DUSP1	0	1.3275	0.875	0.622	0	up
ADAMTS2	0	1.3642	0.433	0.013	0	up
DSP	0	-2.71359	0.034	0.505	0	down
ID4	0	1.20252	0.394	0.116	0	up
HLA-A	0	1.18928	0.916	0.606	0	up
HLA-C	0	1.25625	0.899	0.569	0	up
HLA-B	0	1.45852	0.928	0.61	0	up
C2	0	0.996667	0.321	0.01	0	up
RPS18	0	-0.86962	0.988	0.972	0	down
PTK7	0	0.991454	0.385	0.078	0	up
COL12A1	0	2.48965	0.623	0.063	0	up
PNRC1	0	0.949443	0.654	0.368	0	up
CD24	0	-1.89543	0.174	0.453	0	down
LAMA4	0	1.54973	0.506	0.025	0	up
MARCKS	0	1.06011	0.675	0.364	0	up
MAN1A1	0	1.00924	0.338	0.039	0	up
EPB41L2	0	0.814781	0.314	0.056	0	up
CTGF	0	2.44074	0.547	0.087	0	up
MOXD1	0	1.2442	0.396	0.032	0	up
IFNGR1	0	1.06941	0.556	0.243	0	up
PERP	0	-2.7308	0.339	0.782	0	down
AKAP12	0	1.21956	0.348	0.008	0	up
SYNE1	0	0.800883	0.273	0.023	0	up
EZR	0	-1.07125	0.052	0.341	0	down
SOD2	0	1.64844	0.741	0.41	0	up
THBS2	0	2.02946	0.591	0.032	0	up
FAM20C	0	0.93939	0.401	0.136	0	up
KDELR2	0	1.03497	0.626	0.307	0	up
AHR	0	1.24132	0.478	0.116	0	up
TWIST1	0	2.02996	0.54	0.021	0	up
GPNMB	0	1.10651	0.536	0.189	0	up
INHBA	0	1.11813	0.291	0.038	0	up
AEBP1	0	2.9341	0.823	0.074	0	up
TPST1	0	0.848799	0.312	0.044	0	up
HSPB1	0	-1.73554	0.707	0.834	0	down
STEAP1	0	1.39843	0.453	0.064	0	up
STEAP2	0	1.12068	0.353	0.037	0	up
GNG11	0	0.863311	0.46	0.115	0	up
COL1A2	0	4.14952	0.991	0.271	0	up
PCOLCE	0	3.00817	0.848	0.074	0	up
NAMPT	0	1.07749	0.507	0.238	0	up
LAMB1	0	0.887947	0.311	0.039	0	up
CALU	0	1.66855	0.636	0.156	0	up
BPGM	0	0.978258	0.387	0.115	0	up
CALD1	0	2.67205	0.898	0.267	0	up
RARRES2	0	3.30317	0.845	0.087	0	up
TMEM176B	0	1.78849	0.576	0.097	0	up
TMEM176A	0	1.55493	0.469	0.066	0	up
CD99	0	1.38787	0.75	0.363	0	up
MXRA5	0	1.75849	0.553	0.068	0	up
TMSB4X	0	0.803129	0.992	0.909	0	up
EGFL6	0	1.17634	0.255	0.017	0	up
SH3KBP1	0	0.827232	0.291	0.024	0	up
ATP6AP2	0	0.870896	0.558	0.28	0	up
TIMP1	0	2.78034	0.854	0.291	0	up
WBP5	0	0.901715	0.51	0.213	0	up
TSC22D3	0	1.27014	0.64	0.259	0	up
PGRMC1	0	0.930021	0.505	0.216	0	up
FHL1	0	1.01301	0.361	0.053	0	up
BGN	0	2.11032	0.597	0.07	0	up
PDGFRL	0	1.33371	0.367	0.013	0	up
CSGALNACT1	0	1.14455	0.369	0.046	0	up
PDLIM2	0	0.956942	0.492	0.168	0	up
LOXL2	0	1.01508	0.321	0.009	0	up
DPYSL2	0	1.09115	0.384	0.035	0	up
CLU	0	2.36399	0.507	0.121	0	up
SCARA5	0	1.13966	0.308	0.009	0	up
FGFR1	0	1.61566	0.506	0.027	0	up
C8orf4	0	1.91523	0.455	0.048	0	up
CEBPD	0	1.95963	0.767	0.35	0	up
SDCBP	0	0.894187	0.579	0.275	0	up
TRAM1	0	0.950725	0.498	0.203	0	up
FABP5	0	-4.50413	0.162	0.76	0	down
GEM	0	1.08923	0.431	0.073	0	up
SDC2	0	1.54073	0.48	0.026	0	up
CPQ	0	1.0316	0.353	0.022	0	up
CTHRC1	0	2.69662	0.703	0.071	0	up
MAL2	0	-1.31362	0.005	0.265	0	down
COL14A1	0	2.16622	0.527	0.023	0	up
LY6D	0	-3.64956	0.051	0.564	0	down
RPL8	0	-0.896123	0.925	0.905	0	down
AQP3	0	-2.71501	0.035	0.509	0	down
IL11RA	0	1.14271	0.3	0.016	0	up
CCL19	0	3.29823	0.308	0.059	0	up
TPM2	0	1.10729	0.506	0.164	0	up
KLF9	0	1.40514	0.451	0.064	0	up
RORB	0	1.53266	0.407	0.013	0	up
GAS1	0	1.49944	0.458	0.106	0	up
CTSL	0	0.922174	0.415	0.114	0	up
OMD	0	1.77207	0.47	0.018	0	up
ASPN	0	2.47096	0.538	0.046	0	up
TXN	0	-1.98764	0.674	0.754	0	down
LPAR1	0	1.01378	0.351	0.016	0	up
RGS3	0	1.47858	0.44	0.03	0	up
GSN	0	1.91847	0.627	0.303	0	up
STOM	0	0.888319	0.496	0.214	0	up
RPL35	0	-0.785983	0.931	0.894	0	down
ANGPTL2	0	1.23527	0.403	0.027	0	up
CERCAM	0	1.08247	0.376	0.069	0	up
PRRX2	0	1.09896	0.392	0.064	0	up
COL5A1	0	2.0416	0.625	0.046	0	up
PTGDS	0	3.34701	0.438	0.047	0	up
IFITM2	0	1.72806	0.76	0.237	0	up
IFITM3	0	1.52188	0.952	0.599	0	up
PKP3	0	-1.0731	0.006	0.28	0	down
TSPAN4	0	1.44733	0.582	0.107	0	up
IGF2	0	1.85496	0.436	0.016	0	up
CD81	0	1.66065	0.644	0.294	0	up
PRKCDBP	0	0.927402	0.414	0.117	0	up
DKK3	0	1.22614	0.456	0.1	0	up
SPON1	0	0.836926	0.262	0.011	0	up
RCN1	0	1.45155	0.581	0.146	0	up
EHF	0	-1.00788	0.006	0.27	0	down
C11orf96	0	2.30663	0.413	0.039	0	up
MDK	0	1.35326	0.517	0.186	0	up
SERPING1	0	2.53353	0.809	0.083	0	up
FTH1	0	0.925639	0.995	0.883	0	up
MALAT1	0	0.860149	0.995	0.832	0	up
EFEMP2	0	1.35294	0.494	0.072	0	up
CD248	0	0.970178	0.308	0.01	0	up
CTSF	0	0.963134	0.343	0.063	0	up
GSTP1	0	-1.69378	0.735	0.833	0	down
RPS3	0	-0.878602	0.93	0.895	0	down
SERPINH1	0	1.64298	0.612	0.113	0	up
PRSS23	0	2.40007	0.739	0.133	0	up
NNMT	0	2.65551	0.787	0.118	0	up
MPZL2	0	-1.05813	0.012	0.316	0	down
THY1	0	2.64038	0.724	0.041	0	up
TRIM29	0	-1.27167	0.009	0.331	0	down
NTM	0	1.12062	0.318	0.008	0	up
CALML3	0	-2.4751	0.021	0.494	0	down
VIM	0	3.12009	0.975	0.359	0	up
ZEB1	0	0.709707	0.258	0.02	0	up
ITGB1	0	1.20561	0.733	0.348	0	up
CXCL12	0	3.1853	0.722	0.067	0	up
PRKG1	0	0.850854	0.275	0.006	0	up
BICC1	0	1.76588	0.555	0.024	0	up
ARID5B	0	1.3726	0.575	0.187	0	up
PSAP	0	1.50189	0.796	0.361	0	up
RPS24	0	-0.884333	0.933	0.906	0	down
ZCCHC24	0	0.732325	0.25	0.012	0	up
PLAC9	0	1.86783	0.479	0.04	0	up
ADIRF	0	0.95362	0.855	0.527	0	up
ENTPD1	0	0.819436	0.29	0.021	0	up
COL17A1	0	-1.66333	0.015	0.298	0	down
HTRA1	0	2.00871	0.687	0.156	0	up
CPXM2	0	0.913344	0.266	0.013	0	up
GAPDH	0	-0.964663	0.854	0.85	0	down
C12orf57	0	0.99877	0.695	0.348	0	up
C1S	0	3.4184	0.954	0.203	0	up
C1R	0	3.18601	0.912	0.218	0	up
SLC2A3	0	1.10803	0.344	0.043	0	up
EMP1	0	0.634158	0.759	0.391	0	up
MGP	0	2.66112	0.503	0.067	0	up
PLEKHA5	0	1.4665	0.512	0.098	0	up
SSPN	0	1.04303	0.4	0.089	0	up
TUBA1A	0	1.0312	0.506	0.145	0	up
NR4A1	0	1.26475	0.507	0.19	0	up
KRT6C	0	-2.62562	0.019	0.266	0	down
KRT6A	0	-4.5605	0.078	0.763	0	down
KRT5	0	-4.81245	0.117	0.822	0	down
KRT8	0	-1.04804	0.019	0.263	0	down
KRT18	0	-1.05218	0.01	0.28	0	down
IGFBP6	0	1.17637	0.56	0.202	0	up
CD63	0	2.059	0.936	0.546	0	up
LRP1	0	1.56974	0.537	0.08	0	up
PHLDA1	0	1.47646	0.604	0.262	0	up
LUM	0	3.73324	0.99	0.351	0	up
DCN	0	3.03258	0.993	0.487	0	up
HSP90B1	0	0.879239	0.629	0.355	0	up
GLT8D2	0	1.15761	0.405	0.014	0	up
TBX3	0	0.989836	0.323	0.026	0	up
RPLP0	0	-0.927052	0.903	0.896	0	down
GJB2	0	-1.32546	0.006	0.298	0	down
POSTN	0	2.4665	0.519	0.057	0	up
LHFP	0	1.52447	0.513	0.033	0	up
KLF5	0	-1.11177	0.052	0.353	0	down
ITGBL1	0	1.56643	0.428	0.015	0	up
COL4A1	0	1.81473	0.513	0.049	0	up
COL4A2	0	1.60607	0.514	0.05	0	up
MMP14	0	1.0182	0.405	0.126	0	up
NFATC4	0	0.778878	0.263	0.011	0	up
FRMD6	0	1.05039	0.417	0.098	0	up
LGALS3	0	0.753384	0.829	0.572	0	up
ZFP36L1	0	0.984094	0.75	0.467	0	up
NPC2	0	0.762333	0.733	0.464	0	up
LTBP2	0	1.26904	0.399	0.032	0	up
FOS	0	1.36018	0.926	0.695	0	up
DIO2	0	2.51723	0.614	0.059	0	up
FBLN5	0	1.21451	0.396	0.014	0	up
MEG3	0	1.79088	0.564	0.072	0	up
NDN	0	0.957119	0.391	0.088	0	up
SPINT1	0	-0.938617	0.017	0.259	0	down
SERF2	0	0.723735	0.952	0.808	0	up
B2M	0	1.34599	0.999	0.9	0	up
FBN1	0	2.402	0.691	0.042	0	up
EID1	0	1.30231	0.774	0.355	0	up
FGF7	0	1.54104	0.361	0.043	0	up
TPM1	0	1.7315	0.531	0.079	0	up
RPS27L	0	0.884606	0.685	0.387	0	up
PPIB	0	1.04125	0.763	0.438	0	up
RPLP1	0	-1.05765	0.985	0.981	0	down
LOXL1	0	1.1562	0.396	0.045	0	up
ISLR	0	1.23051	0.387	0.01	0	up
CRABP1	0	1.64908	0.386	0.013	0	up
MORF4L1	0	1.00021	0.782	0.447	0	up
MFGE8	0	1.02476	0.43	0.116	0	up
RHCG	0	-2.57993	0.037	0.319	0	down
ANPEP	0	0.880785	0.283	0.006	0	up
IL32	0	1.40691	0.525	0.111	0	up
VASN	0	0.79463	0.267	0.023	0	up
VKORC1	0	0.970538	0.494	0.185	0	up
MMP2	0	2.9934	0.855	0.081	0	up
MT1X	0	-2.13337	0.488	0.692	0	down
HERPUD1	0	0.935844	0.508	0.206	0	up
CDH11	0	1.48359	0.476	0.017	0	up
IL34	0	0.835533	0.277	0.031	0	up
CRISPLD2	0	1.30599	0.399	0.026	0	up
CYBA	0	0.739892	0.697	0.406	0	up
SERPINF1	0	3.13762	0.891	0.103	0	up
TXNDC17	0	-1.38443	0.286	0.525	0	down
PMP22	0	1.9896	0.66	0.047	0	up
RASD1	0	1.48284	0.361	0.038	0	up
MFAP4	0	2.67831	0.683	0.032	0	up
ALDH3A1	0	-1.60928	0.017	0.288	0	down
CCL2	0	2.35079	0.611	0.155	0	up
PLXDC1	0	0.93665	0.312	0.024	0	up
IGFBP4	0	3.02999	0.84	0.149	0	up
KRT13	0	-4.70819	0.122	0.663	0	down
KRT15	0	-3.59106	0.055	0.503	0	down
KRT19	0	-2.85453	0.038	0.445	0	down
KRT14	0	-5.36452	0.309	0.883	0	down
KRT16	0	-4.31504	0.093	0.621	0	down
JUP	0	-1.35834	0.06	0.373	0	down
FKBP10	0	1.35526	0.462	0.016	0	up
STAT3	0	1.00972	0.497	0.199	0	up
PTRF	0	0.968084	0.611	0.264	0	up
COL1A1	0	4.52289	0.978	0.281	0	up
MRC2	0	1.13305	0.425	0.09	0	up
DDX5	0	0.788632	0.778	0.498	0	up
ABCA6	0	0.949911	0.262	0.009	0	up
SLC9A3R1	0	-1.07938	0.019	0.308	0	down
HN1	0	-1.06808	0.134	0.363	0	down
CYGB	0	0.948127	0.271	0.014	0	up
SOCS3	0	1.7584	0.725	0.291	0	up
TIMP2	0	1.95318	0.715	0.134	0	up
LGALS3BP	0	0.902014	0.563	0.286	0	up
RAB31	0	1.1638	0.495	0.159	0	up
APCDD1	0	2.90284	0.71	0.098	0	up
DSC3	0	-1.24769	0.011	0.275	0	down
DSC2	0	-1.31052	0.024	0.269	0	down
DSG3	0	-1.0117	0.005	0.252	0	down
TCF4	0	1.69763	0.609	0.121	0	up
SERPINB5	0	-1.37984	0.007	0.33	0	down
DSEL	0	1.33981	0.418	0.023	0	up
CPXM1	0	1.05112	0.337	0.013	0	up
RRBP1	0	1.32168	0.523	0.167	0	up
CST3	0	1.85263	0.91	0.558	0	up
MYL9	0	1.56092	0.596	0.087	0	up
SLPI	0	-2.95492	0.106	0.374	0	down
CEBPB	0	1.66875	0.741	0.315	0	up
PMEPA1	0	1.15982	0.388	0.121	0	up
RPS21	0	-1.13256	0.766	0.772	0	down
CFD	0	3.56272	0.555	0.105	0	up
GPX4	0	0.647221	0.767	0.519	0	up
CIRBP	0	0.69868	0.752	0.461	0	up
GADD45B	0	1.63997	0.593	0.235	0	up
MYDGF	0	0.851657	0.542	0.271	0	up
C3	0	1.20365	0.362	0.077	0	up
OLFM2	0	0.966759	0.306	0.047	0	up
JUNB	0	1.46542	0.902	0.668	0	up
CALR	0	0.77066	0.655	0.4	0	up
CTD-3252C9.4	0	1.03669	0.473	0.188	0	up
KLF2	0	1.07121	0.414	0.106	0	up
JUND	0	1.49112	0.614	0.35	0	up
FXYD3	0	-2.89675	0.044	0.663	0	down
FXYD1	0	1.21833	0.388	0.019	0	up
COX7A1	0	1.46373	0.535	0.075	0	up
SPINT2	0	-1.96392	0.026	0.502	0	down
C19orf33	0	-1.5793	0.013	0.37	0	down
LGALS7B	0	-2.15783	0.014	0.299	0	down
ZFP36	0	1.46364	0.79	0.5	0	up
AXL	0	1.40282	0.425	0.036	0	up
RPS19	0	-0.875636	0.974	0.954	0	down
RABAC1	0	1.17247	0.735	0.363	0	up
APOE	0	3.58708	0.562	0.105	0	up
FOSB	0	1.69772	0.733	0.378	0	up
EMP3	0	1.74845	0.702	0.149	0	up
RPL18	0	-0.799919	0.903	0.887	0	down
FTL	0	1.65648	0.985	0.821	0	up
FCGRT	0	1.16007	0.556	0.21	0	up
RCN3	0	1.26878	0.445	0.033	0	up
CLEC11A	0	1.65661	0.564	0.051	0	up
MYADM	0	1.30086	0.458	0.095	0	up
GGT5	0	1.66384	0.496	0.026	0	up
SELM	0	2.41558	0.873	0.239	0	up
TIMP3	0	1.52475	0.329	0.069	0	up
LGALS1	0	3.42597	0.977	0.333	0	up
KDELR3	0	0.82108	0.268	0.019	0	up
CYB5R3	0	1.05089	0.549	0.213	0	up
FBLN1	0	2.40259	0.787	0.216	0	up
CXADR	0	-1.0792	0.004	0.311	0	down
CBR1	0	-1.86375	0.194	0.502	0	down
CSTB	0	-3.90953	0.565	0.771	0	down
COL18A1	0	1.48255	0.547	0.142	0	up
COL6A1	0	3.56549	0.922	0.12	0	up
COL6A2	0	3.72371	0.944	0.116	0	up
MT-ND2	0	0.576016	0.973	0.731	0	up
PIGT	1.28e-306	0.847588	0.39	0.136	4.31e-302	up
SNX9	8.27e-306	0.750002	0.341	0.087	2.79e-301	up
GMFG	5.29e-305	0.647318	0.313	0.056	1.78e-300	up
FKBP9	6.88e-305	0.813219	0.36	0.102	2.32e-300	up
CYB5A	1.72e-304	0.674566	0.504	0.232	5.79e-300	up
TMEM230	1.73e-304	0.764737	0.501	0.238	5.82e-300	up
GAS6	1.01e-303	1.05594	0.411	0.15	3.4e-299	up
TMED9	4.33e-303	0.768227	0.548	0.296	1.46e-298	up
CCNL1	6.3e-303	0.884116	0.526	0.275	2.12e-298	up
CLMP	2.38e-301	0.70745	0.263	0.028	8.03e-297	up
RPL29	1.02e-300	-0.821235	0.909	0.878	3.42e-296	down
CTSZ	7.26e-298	0.786425	0.381	0.126	2.45e-293	up
CLTB	6.48e-295	-1.262	0.393	0.579	2.18e-290	down
ANKRD28	9.08e-295	0.812116	0.31	0.064	3.06e-290	up
KRT17	1.01e-294	-2.27174	0.112	0.304	3.42e-290	down
RPS6	5.74e-294	-0.857394	0.958	0.923	1.93e-289	down
S100A11	1.05e-293	-1.03664	0.884	0.878	3.54e-289	down
CTSA	3.7e-292	0.821013	0.433	0.183	1.25e-287	up
PKIG	9.55e-292	0.809358	0.305	0.065	3.22e-287	up
RPS14	1.07e-290	-0.661903	0.973	0.945	3.61e-286	down
RPL28	2.3e-290	-0.662099	0.939	0.93	7.73e-286	down
SH3D19	3.75e-290	0.762206	0.3	0.061	1.26e-285	up
ADD3	4.22e-288	0.820906	0.339	0.094	1.42e-283	up
TNFRSF1A	5.62e-288	0.769956	0.508	0.262	1.89e-283	up
PIK3R1	7.83e-288	0.929743	0.351	0.1	2.64e-283	up
REV3L	1.29e-287	0.839899	0.308	0.07	4.33e-283	up
RPS3A	5.14e-287	-0.814928	0.946	0.911	1.73e-282	down
FAM198B	1.47e-286	0.765566	0.269	0.037	4.95e-282	up
ZNF503	1.74e-286	0.899506	0.342	0.098	5.85e-282	up
PSD3	2.68e-285	0.771185	0.283	0.051	9.04e-281	up
CRTAP	8.33e-285	0.691352	0.372	0.121	2.81e-280	up
EFEMP1	1.38e-284	1.11645	0.3	0.065	4.65e-280	up
RPL3	4.42e-284	-0.764641	0.959	0.927	1.49e-279	down
ASPH	7.62e-284	0.808428	0.436	0.19	2.57e-279	up
CRIP1	9.5e-284	1.11343	0.357	0.103	3.2e-279	up
PLP2	5.2e-283	-1.11428	0.277	0.491	1.75e-278	down
PRDX1	4.76e-282	-1.15214	0.633	0.709	1.6e-277	down
RBMS1	8.52e-282	0.77757	0.394	0.147	2.87e-277	up
PRNP	1.68e-281	0.731489	0.489	0.231	5.65e-277	up
TPBG	4.68e-281	0.84826	0.394	0.15	1.58e-276	up
CBX6	4.14e-280	0.860455	0.335	0.092	1.39e-275	up
PNISR	9.88e-280	0.732983	0.53	0.274	3.33e-275	up
COPZ2	3.78e-279	0.72911	0.324	0.084	1.27e-274	up
C10orf10	7.54e-279	1.96608	0.273	0.044	2.54e-274	up
IRF1	1.24e-278	0.955701	0.413	0.16	4.17e-274	up
FST	2.15e-278	0.944631	0.258	0.033	7.24e-274	up
MYH9	2.73e-278	0.755446	0.47	0.225	9.2e-274	up
PHACTR2	5.53e-276	0.759001	0.346	0.105	1.86e-271	up
TWSG1	1.68e-275	0.772209	0.307	0.072	5.66e-271	up
HLA-E	4.88e-275	0.627807	0.68	0.441	1.64e-270	up
ROBO1	9.24e-271	0.777096	0.323	0.089	3.11e-266	up
RAB34	3.73e-270	0.696435	0.429	0.186	1.26e-265	up
RPL36	1.23e-269	-0.824147	0.93	0.885	4.14e-265	down
SLC40A1	4.1e-269	0.82804	0.287	0.059	1.38e-264	up
EEF1B2	4.2e-269	-1.27169	0.609	0.692	1.42e-264	down
TMED2	1e-267	0.724042	0.649	0.407	3.37e-263	up
MGST3	1.56e-267	0.581099	0.688	0.449	5.25e-263	up
RPL37A	1.38e-266	-0.770374	0.932	0.885	4.66e-262	down
NR2F2	9.44e-266	0.86178	0.273	0.049	3.18e-261	up
SPCS2	5.28e-264	0.618022	0.638	0.397	1.78e-259	up
HSPA1A	1.39e-263	1.31686	0.548	0.311	4.69e-259	up
NME3	9.77e-263	0.687674	0.471	0.231	3.29e-258	up
RPS5	1.15e-262	-0.831279	0.885	0.845	3.88e-258	down
SLC39A7	4.89e-262	0.703338	0.329	0.099	1.65e-257	up
GINM1	8.18e-261	0.742199	0.395	0.166	2.75e-256	up
SQSTM1	3.21e-260	0.669089	0.553	0.313	1.08e-255	up
SBDS	1.11e-259	0.641741	0.516	0.281	3.74e-255	up
RPS8	1.78e-259	-0.791237	0.951	0.918	6.01e-255	down
TMEM258	1.69e-258	0.607105	0.7	0.463	5.69e-254	up
LINC00657	3.09e-258	0.70191	0.445	0.208	1.04e-253	up
SLC6A6	1.79e-257	0.805612	0.304	0.077	6.04e-253	up
RPL7A	2.32e-257	-0.917253	0.876	0.864	7.81e-253	down
RPS2	3.03e-257	-0.798586	0.966	0.934	1.02e-252	down
XBP1	1.2e-256	0.699711	0.433	0.193	4.04e-252	up
HEXB	3.74e-256	0.722976	0.388	0.158	1.26e-251	up
MT-ND3	4.64e-256	0.500152	0.977	0.816	1.56e-251	up
SCARB2	1.85e-255	0.747122	0.377	0.15	6.24e-251	up
DAD1	1.97e-255	0.623891	0.627	0.398	6.65e-251	up
VAMP2	2.81e-255	0.681274	0.468	0.23	9.47e-251	up
PDIA3	4.16e-255	0.62025	0.586	0.344	1.4e-250	up
A4GALT	4.64e-255	0.760903	0.315	0.092	1.56e-250	up
RPS12	4.96e-254	-0.696117	0.964	0.949	1.67e-249	down
RPL18A	1.13e-253	-0.692939	0.96	0.928	3.81e-249	down
TSPAN9	3e-253	0.652313	0.263	0.049	1.01e-248	up
CTSB	8.13e-252	0.669069	0.64	0.398	2.74e-247	up
TMEM98	1.23e-251	0.744894	0.349	0.123	4.15e-247	up
SERPINE1	2.33e-251	1.07852	0.272	0.056	7.86e-247	up
TMEM134	1.6e-250	-0.765108	0.124	0.321	5.4e-246	down
ABL2	3.1e-250	0.799476	0.268	0.055	1.04e-245	up
PLD3	7.76e-250	0.76186	0.394	0.17	2.61e-245	up
S100A13	8.93e-250	0.644558	0.546	0.317	3.01e-245	up
RHOC	1.26e-248	0.647793	0.472	0.231	4.24e-244	up
RHOB	7.06e-248	0.769836	0.375	0.136	2.38e-243	up
NRP1	7.72e-247	0.73958	0.272	0.059	2.6e-242	up
TRPS1	1.33e-246	0.772509	0.353	0.123	4.47e-242	up
ATP6V0E1	7.33e-246	0.566788	0.689	0.454	2.47e-241	up
TACC1	1.01e-245	0.69634	0.32	0.097	3.39e-241	up
ID3	1.55e-245	0.922383	0.566	0.32	5.23e-241	up
HSPA5	4.48e-245	0.679002	0.547	0.314	1.51e-240	up
RTN4	1.04e-244	0.584776	0.653	0.415	3.51e-240	up
SH3BP5	6e-243	0.668476	0.257	0.048	2.02e-238	up
NR4A2	9.86e-243	0.902277	0.368	0.138	3.32e-238	up
KLF6	2.17e-242	0.945971	0.556	0.326	7.31e-238	up
RPL11	5.86e-242	-0.621763	0.96	0.927	1.97e-237	down
WIPI1	1.86e-241	0.643868	0.279	0.066	6.27e-237	up
PALLD	3.07e-241	0.722237	0.428	0.203	1.03e-236	up
FUS	4.46e-241	0.644959	0.517	0.284	1.5e-236	up
ZBTB38	1.5e-240	0.581506	0.253	0.045	5.06e-236	up
RPL37	4.4e-240	-0.758297	0.915	0.88	1.48e-235	down
MT-ND4	5.65e-240	0.418996	0.987	0.82	1.91e-235	up
GLG1	1.37e-239	0.710667	0.344	0.124	4.62e-235	up
MAGED2	3.62e-239	0.711155	0.382	0.155	1.22e-234	up
MME	4.48e-238	0.842688	0.251	0.049	1.51e-233	up
PARVA	5.69e-237	0.566964	0.263	0.055	1.92e-232	up
KCNQ1OT1	2.25e-236	0.841392	0.267	0.06	7.57e-232	up
IFITM1	7.03e-236	0.930489	0.378	0.143	2.37e-231	up
SEC11A	3.85e-235	0.60639	0.524	0.306	1.3e-230	up
SH3BGRL	4.57e-235	0.599931	0.484	0.247	1.54e-230	up
RPL9	3.44e-234	-0.710126	0.898	0.862	1.16e-229	down
SPTBN1	4.19e-234	0.726822	0.364	0.143	1.41e-229	up
TTC3	2.72e-232	0.695247	0.431	0.206	9.16e-228	up
BMP1	3.46e-232	0.654374	0.253	0.053	1.17e-227	up
PPP1R15A	5.29e-232	0.57634	0.624	0.378	1.78e-227	up
RPL30	2.28e-231	-0.738846	0.904	0.878	7.67e-227	down
ATRAID	2.36e-231	0.639528	0.532	0.311	7.95e-227	up
MARVELD1	2.41e-231	0.633043	0.251	0.049	8.11e-227	up
ISCU	5.61e-231	0.601716	0.504	0.281	1.89e-226	up
ACTB	9.7e-231	0.432599	0.963	0.861	3.27e-226	up
TLN1	2.99e-230	0.617376	0.348	0.128	1.01e-225	up
SAA1	3.55e-229	-0.317682	0.089	0.258	1.19e-224	down
MT1M	4.09e-229	0.793158	0.316	0.1	1.38e-224	up
SAT1	1.15e-228	-1.23058	0.677	0.729	3.86e-224	down
POLR2L	1.16e-228	0.559792	0.81	0.589	3.91e-224	up
SNAI2	4.92e-228	0.775799	0.329	0.112	1.66e-223	up
DNAJA1	7.11e-228	0.575594	0.55	0.324	2.4e-223	up
SLC44A1	1.38e-227	0.668006	0.402	0.182	4.65e-223	up
C5orf15	1.5e-227	0.714992	0.348	0.132	5.07e-223	up
AQP1	3.24e-227	0.768323	0.313	0.091	1.09e-222	up
SNX3	5.53e-227	0.586397	0.657	0.432	1.86e-222	up
GLT8D1	6.19e-225	0.6474	0.277	0.073	2.08e-220	up
C1orf122	1.26e-221	0.626557	0.396	0.18	4.25e-217	up
CCDC85B	2.7e-221	0.617705	0.483	0.265	9.11e-217	up
WTAP	1.03e-220	0.766128	0.485	0.27	3.48e-216	up
TKT	5.76e-220	-1.08169	0.156	0.333	1.94e-215	down
AC013461.1	8.09e-220	0.628455	0.301	0.095	2.73e-215	up
XIST	1.48e-219	0.875468	0.449	0.238	4.99e-215	up
AZIN1	1.48e-219	0.669969	0.349	0.134	4.99e-215	up
PRKAR1A	7.48e-219	0.613209	0.473	0.256	2.52e-214	up
VMP1	3.54e-218	0.700557	0.573	0.343	1.19e-213	up
TSC22D1	1.66e-217	0.502023	0.652	0.4	5.61e-213	up
PTEN	2.83e-217	0.625039	0.398	0.18	9.55e-213	up
SEPT7	3.11e-216	0.518472	0.582	0.361	1.05e-211	up
RPL6	1.35e-215	-0.721575	0.91	0.859	4.55e-211	down
VIMP	5.56e-215	0.609632	0.486	0.276	1.87e-210	up
SLCO3A1	8.12e-215	0.617634	0.261	0.066	2.74e-210	up
ITM2B	2.85e-214	0.435269	0.914	0.694	9.61e-210	up
TGOLN2	3.24e-214	0.687608	0.34	0.14	1.09e-209	up
H3F3B	4.69e-214	0.457485	0.954	0.829	1.58e-209	up
SEPT2	1.59e-213	0.573155	0.45	0.236	5.35e-209	up
IFI6	3.69e-213	0.715798	0.463	0.217	1.24e-208	up
MT-ND1	3.94e-213	0.418532	0.952	0.729	1.33e-208	up
WSB1	5.25e-213	0.661051	0.439	0.224	1.77e-208	up
RPL5	5.32e-213	-0.855261	0.852	0.813	1.79e-208	down
CAPZB	3.43e-212	0.563945	0.556	0.354	1.15e-207	up
NUCB1	4.05e-212	0.626293	0.394	0.186	1.36e-207	up
FNDC3B	4.51e-211	0.679457	0.339	0.135	1.52e-206	up
ST3GAL4	2.03e-210	0.609783	0.251	0.059	6.83e-206	up
A1BG	3.17e-210	0.653699	0.296	0.096	1.07e-205	up
CALM2	7.39e-210	0.47987	0.855	0.632	2.49e-205	up
PHPT1	1.13e-209	0.50688	0.592	0.368	3.82e-205	up
AKAP13	5.69e-208	0.62021	0.34	0.136	1.92e-203	up
AHNAK	9.91e-208	0.649411	0.602	0.402	3.34e-203	up
NME4	3.27e-207	0.619789	0.333	0.128	1.1e-202	up
NFIC	1.39e-206	0.546007	0.475	0.255	4.67e-202	up
NDFIP2	4.98e-206	-0.565571	0.121	0.298	1.68e-201	down
SDF4	6.81e-206	0.627584	0.402	0.203	2.29e-201	up
CLIC4	9.1e-206	0.591204	0.322	0.118	3.07e-201	up
ILK	1.35e-205	0.582499	0.313	0.112	4.53e-201	up
RRAS	1.69e-205	0.633944	0.33	0.131	5.69e-201	up
ANKRD10	8.61e-205	0.634147	0.298	0.098	2.9e-200	up
HCFC1R1	2.59e-204	0.646347	0.416	0.21	8.72e-200	up
NFKBIA	5.69e-204	0.717275	0.706	0.504	1.92e-199	up
RPSA	1.06e-202	-0.922252	0.77	0.76	3.58e-198	down
ARMCX3	2.21e-202	0.598236	0.278	0.085	7.45e-198	up
OS9	6.25e-202	0.634033	0.396	0.198	2.11e-197	up
TPM4	3.14e-201	0.472186	0.624	0.406	1.06e-196	up
LY6E	5.3e-201	0.539867	0.71	0.477	1.78e-196	up
NR3C1	6.54e-200	0.612792	0.317	0.12	2.2e-195	up
LTBP4	1.43e-199	0.865564	0.317	0.123	4.82e-195	up
TXNDC15	6.47e-199	0.587283	0.282	0.091	2.18e-194	up
APP	8.28e-199	0.610962	0.506	0.294	2.79e-194	up
MXRA7	9.04e-199	0.566349	0.281	0.091	3.05e-194	up
MT2A	6.77e-198	0.760334	0.839	0.631	2.28e-193	up
RPS15	1.29e-197	-0.583937	0.962	0.923	4.33e-193	down
VCL	2.71e-197	0.614489	0.275	0.087	9.15e-193	up
RPL10A	2.94e-197	-0.692002	0.92	0.863	9.89e-193	down
ANXA1	1.33e-196	-1.55454	0.788	0.774	4.48e-192	down
CTSH	1.74e-196	0.756975	0.329	0.133	5.86e-192	up
SLFN5	3.26e-196	0.605465	0.294	0.102	1.1e-191	up
SLC39A14	7.38e-195	0.642091	0.268	0.08	2.49e-190	up
ITGAV	1.49e-194	0.651684	0.311	0.12	5.01e-190	up
RPL32	1.8e-194	-0.570348	0.971	0.931	6.05e-190	down
CAV1	1.47e-193	0.682914	0.53	0.308	4.96e-189	up
PPIA	1.88e-191	-0.973254	0.682	0.706	6.35e-187	down
MTDH	3.68e-191	0.509568	0.545	0.339	1.24e-186	up
NENF	3.94e-191	0.575477	0.524	0.328	1.33e-186	up
CCNI	4.14e-191	0.470931	0.643	0.442	1.39e-186	up
SEC61B	7.48e-190	0.416511	0.678	0.48	2.52e-185	up
SEC23A	1.51e-188	0.580411	0.257	0.074	5.07e-184	up
ACTN1	2.62e-188	0.621916	0.352	0.158	8.82e-184	up
IFI16	6.92e-188	0.499666	0.562	0.344	2.33e-183	up
N4BP2L2	7.58e-188	0.544406	0.525	0.317	2.55e-183	up
NAPRT	2.67e-187	-0.547089	0.106	0.268	9.01e-183	down
DNAJC3	2.06e-186	0.63013	0.363	0.173	6.92e-182	up
RNF115	2.71e-186	0.530448	0.273	0.089	9.13e-182	up
SERTAD1	2.81e-183	0.571916	0.358	0.159	9.48e-179	up
HEXA	3.11e-183	0.583521	0.298	0.114	1.05e-178	up
PDIA6	1.51e-182	0.537443	0.507	0.309	5.1e-178	up
RPLP2	2.02e-182	-0.535191	0.943	0.898	6.81e-178	down
SERINC1	3.11e-182	0.62471	0.341	0.155	1.05e-177	up
RPL14	3.68e-182	-0.706402	0.867	0.818	1.24e-177	down
ENO1	1.75e-181	-1.11741	0.524	0.611	5.9e-177	down
NGFRAP1	1e-180	0.490185	0.503	0.296	3.38e-176	up
SPPL2A	9.13e-180	0.563549	0.345	0.159	3.08e-175	up
ENAH	1.55e-179	0.564014	0.32	0.133	5.24e-175	up
WLS	1.64e-179	0.645448	0.277	0.097	5.54e-175	up
RPS27A	3.83e-179	-0.50712	0.97	0.935	1.29e-174	down
LPP	4.59e-179	0.562099	0.292	0.11	1.55e-174	up
RSRP1	7.76e-179	0.522921	0.414	0.215	2.61e-174	up
GNAI1	1.1e-178	0.561018	0.3	0.117	3.72e-174	up
VGLL4	2.26e-178	0.577013	0.337	0.149	7.61e-174	up
RGCC	2.87e-177	0.95105	0.257	0.077	9.67e-173	up
JAK1	3.6e-177	0.497799	0.37	0.182	1.21e-172	up
TMCO1	2.43e-176	0.602814	0.449	0.265	8.2e-172	up
MT-ND4L	1.12e-175	0.57526	0.58	0.372	3.79e-171	up
JTB	3.5e-175	0.450191	0.546	0.356	1.18e-170	up
NACA	8.18e-175	-0.765358	0.823	0.795	2.76e-170	down
DDX17	9.36e-175	0.553858	0.479	0.289	3.15e-170	up
BTG1	1.25e-174	0.501079	0.621	0.416	4.22e-170	up
RPS28	4.36e-174	-0.572149	0.962	0.925	1.47e-169	down
BSG	7.74e-174	0.525033	0.554	0.357	2.61e-169	up
EHD2	1.38e-173	0.496298	0.257	0.082	4.64e-169	up
MGAT1	1.59e-173	0.488535	0.303	0.121	5.35e-169	up
IER3	9.02e-173	1.3155	0.544	0.37	3.04e-168	up
TMBIM4	1.98e-172	0.63903	0.408	0.226	6.67e-168	up
SAR1A	5.03e-172	0.632597	0.4	0.214	1.7e-167	up
TMEM45A	7.88e-172	0.455944	0.363	0.163	2.66e-167	up
YIF1A	9.82e-172	0.604718	0.391	0.212	3.31e-167	up
SEC22B	3.05e-171	0.586711	0.305	0.123	1.03e-166	up
LMAN1	1.26e-170	0.592204	0.42	0.243	4.26e-166	up
KDELR1	5.2e-170	0.501234	0.444	0.264	1.75e-165	up
MORF4L2	1.81e-169	0.542392	0.508	0.325	6.11e-165	up
NDFIP1	2.1e-169	0.568694	0.45	0.271	7.07e-165	up
CD44	4.03e-169	0.580234	0.53	0.338	1.36e-164	up
PRDX5	6.87e-169	-0.910483	0.515	0.608	2.31e-164	down
RPL27A	7.61e-169	-0.556354	0.935	0.894	2.56e-164	down
TCEAL8	8.98e-169	0.537835	0.385	0.195	3.03e-164	up
JMJD1C	1.56e-168	0.599099	0.322	0.146	5.25e-164	up
GNB2L1	2.84e-168	-0.71584	0.852	0.808	9.58e-164	down
CYSTM1	4.88e-168	0.53071	0.273	0.099	1.64e-163	up
SLC39A1	7.94e-168	0.5615	0.358	0.177	2.68e-163	up
MACF1	2.1e-167	0.556642	0.324	0.144	7.08e-163	up
NINJ1	3.07e-167	0.571986	0.381	0.189	1.03e-162	up
NUPR1	4.47e-167	0.463332	0.521	0.312	1.51e-162	up
BTF3	7.79e-167	-0.802437	0.771	0.74	2.62e-162	down
NCOA7	1.28e-166	0.510678	0.459	0.262	4.32e-162	up
MGST2	2.32e-166	-0.486862	0.112	0.269	7.81e-162	down
FAM195B	1.61e-165	0.486127	0.273	0.099	5.43e-161	up
LRPAP1	1.96e-165	0.528768	0.435	0.256	6.62e-161	up
UGCG	2.97e-165	0.605555	0.294	0.12	9.99e-161	up
TMEM167A	4.24e-165	0.543467	0.423	0.246	1.43e-160	up
TMEM165	7.41e-165	0.551668	0.467	0.288	2.5e-160	up
ATP1B3	6.04e-164	-1.17778	0.28	0.417	2.03e-159	down
TNRC6B	1.79e-163	0.568613	0.369	0.18	6.02e-159	up
SULF2	8.33e-163	0.545703	0.251	0.083	2.81e-158	up
HMGN2	2.02e-162	0.295092	0.647	0.416	6.81e-158	up
LAMP1	3.13e-161	0.511223	0.489	0.314	1.05e-156	up
HDLBP	3.49e-161	0.42394	0.432	0.248	1.18e-156	up
ARL2BP	3.49e-161	0.476057	0.309	0.131	1.18e-156	up
TMEM14C	3.79e-161	0.483338	0.477	0.301	1.28e-156	up
CD164	1.16e-160	0.551397	0.483	0.31	3.9e-156	up
SLC25A37	1.96e-160	0.518948	0.286	0.112	6.61e-156	up
NDUFAF3	2.07e-160	0.493693	0.394	0.217	6.96e-156	up
EIF1	3.65e-160	0.28212	0.949	0.843	1.23e-155	up
CTSC	8.4e-160	0.712963	0.314	0.14	2.83e-155	up
RPS25	1.82e-159	-0.549145	0.934	0.874	6.13e-155	down
RND3	1.3e-158	0.561953	0.582	0.381	4.38e-154	up
AP3S1	5.21e-158	0.542479	0.471	0.295	1.75e-153	up
UBB	1.13e-157	0.352409	0.874	0.672	3.82e-153	up
RHOA	6.19e-156	0.372679	0.643	0.46	2.09e-151	up
ZFP36L2	1.92e-155	0.532674	0.548	0.34	6.47e-151	up
CLEC2B	2.52e-155	-1.22692	0.24	0.398	8.48e-151	down
RPL19	2.98e-155	-0.52419	0.946	0.908	1.01e-150	down
TMED10	3.53e-155	0.503801	0.506	0.33	1.19e-150	up
PPP1R14B	4.65e-155	-1.07184	0.206	0.36	1.57e-150	down
LYPD3	6.05e-155	-0.903706	0.231	0.404	2.04e-150	down
RPS15A	1.9e-154	-0.587424	0.949	0.891	6.42e-150	down
QKI	2.6e-154	0.496616	0.321	0.15	8.75e-150	up
SON	4.91e-154	0.404628	0.578	0.384	1.65e-149	up
BNIP3L	9.87e-154	0.466583	0.34	0.164	3.33e-149	up
OST4	1.06e-153	0.361611	0.758	0.565	3.57e-149	up
CD59	1.78e-152	0.390199	0.622	0.404	6.01e-148	up
FAM20A	1.33e-151	0.558691	0.289	0.124	4.47e-147	up
ARL3	1.88e-151	0.442745	0.328	0.156	6.35e-147	up
SURF4	7.11e-151	0.474157	0.351	0.179	2.4e-146	up
DDX24	8.12e-151	0.457719	0.43	0.251	2.73e-146	up
CASC4	1.76e-149	0.534245	0.253	0.095	5.93e-145	up
GIPC1	3.6e-149	-0.617522	0.116	0.259	1.21e-144	down
OSBPL8	6.66e-149	0.524157	0.375	0.207	2.25e-144	up
MAP4K4	1.24e-148	0.470418	0.268	0.107	4.18e-144	up
BDH2	7.19e-148	0.47351	0.26	0.098	2.42e-143	up
ZFAND5	9.24e-148	0.503684	0.411	0.239	3.11e-143	up
CLTC	3.09e-147	0.497524	0.334	0.169	1.04e-142	up
CCPG1	6.18e-147	0.532344	0.283	0.124	2.08e-142	up
ICAM1	7.52e-147	0.644993	0.263	0.098	2.54e-142	up
BRI3	2.05e-146	0.439113	0.412	0.236	6.9e-142	up
HOOK3	4.71e-146	0.487743	0.255	0.099	1.59e-141	up
HLA-DRA	1.11e-144	-0.882258	0.183	0.344	3.74e-140	down
CCDC107	2.39e-144	0.475001	0.25	0.094	8.04e-140	up
B4GALT1	2.39e-144	0.590595	0.397	0.215	8.07e-140	up
FKBP11	4.63e-142	0.52959	0.266	0.107	1.56e-137	up
DPP7	8.65e-142	0.473204	0.406	0.24	2.91e-137	up
TUBA1C	1.7e-141	-1.04446	0.194	0.34	5.74e-137	down
COPA	3.16e-141	0.442137	0.264	0.108	1.07e-136	up
COPS8	3.34e-141	0.523313	0.307	0.145	1.12e-136	up
FAM127A	4.92e-141	0.472944	0.269	0.112	1.66e-136	up
EIF1B	5.92e-141	0.47199	0.367	0.199	2e-136	up
TAPBP	8e-141	0.495404	0.41	0.241	2.7e-136	up
C11orf58	3.25e-140	0.374842	0.597	0.418	1.1e-135	up
SLC25A5	7.52e-139	-1.14327	0.371	0.486	2.53e-134	down
SEC63	6.08e-138	0.472194	0.307	0.149	2.05e-133	up
DDAH2	1.91e-137	0.541855	0.309	0.149	6.44e-133	up
BORCS7	5.14e-137	0.459805	0.265	0.108	1.73e-132	up
FLNA	7.17e-137	0.409788	0.415	0.238	2.42e-132	up
GRINA	7.99e-137	0.470413	0.277	0.121	2.69e-132	up
RPL27	5e-136	-0.616613	0.872	0.812	1.69e-131	down
PRDX4	2.66e-135	0.467758	0.432	0.271	8.95e-131	up
RAB2A	5.98e-135	0.355465	0.558	0.397	2.01e-130	up
ARPC5L	4.87e-134	-0.575913	0.157	0.309	1.64e-129	down
TANK	8.54e-134	0.481808	0.294	0.14	2.88e-129	up
RPS4X	1.74e-133	-0.533825	0.963	0.925	5.87e-129	down
STAT2	2.27e-133	0.478027	0.259	0.107	7.66e-129	up
RPS13	5e-133	-0.52111	0.931	0.879	1.68e-128	down
RNASEH2C	5.26e-133	0.448418	0.321	0.164	1.77e-128	up
NUCB2	3.95e-132	0.448972	0.28	0.127	1.33e-127	up
DDX3X	8.84e-132	0.469547	0.453	0.291	2.98e-127	up
P4HA2	6.12e-131	0.517499	0.262	0.115	2.06e-126	up
TCF25	6.56e-131	0.400671	0.427	0.265	2.21e-126	up
GNAI2	1.03e-130	0.361636	0.371	0.207	3.47e-126	up
GPX1	5.04e-130	0.316688	0.64	0.464	1.7e-125	up
HNRNPU	6.19e-130	0.403703	0.473	0.303	2.09e-125	up
LIMS1	6.89e-130	0.380771	0.304	0.147	2.32e-125	up
RPL13	9.04e-130	-0.448898	0.982	0.956	3.05e-125	down
HLA-F	1.95e-129	0.450955	0.299	0.141	6.58e-125	up
REEP3	2.06e-129	0.527604	0.306	0.157	6.94e-125	up
RPS16	3.08e-129	-0.523082	0.91	0.861	1.04e-124	down
MT-ND5	5.21e-129	0.285706	0.857	0.603	1.76e-124	up
LAMTOR4	7.2e-129	0.34234	0.553	0.382	2.42e-124	up
LITAF	1.15e-128	0.483684	0.368	0.212	3.86e-124	up
PARK7	5.25e-128	0.263603	0.644	0.452	1.77e-123	up
TNFAIP3	6.49e-128	0.756747	0.321	0.161	2.19e-123	up
RBM39	1.4e-127	0.383939	0.541	0.375	4.73e-123	up
MPZL1	2.04e-127	0.50193	0.298	0.149	6.88e-123	up
STAT1	2.88e-127	0.52875	0.285	0.131	9.71e-123	up
PTPRA	4.18e-127	0.458633	0.261	0.115	1.41e-122	up
RPL22	9.17e-127	-0.59557	0.855	0.797	3.09e-122	down
SVIL	6.92e-126	0.546956	0.353	0.199	2.33e-121	up
SERINC3	9.32e-126	0.492852	0.323	0.174	3.14e-121	up
CDC42EP5	1.96e-125	0.415556	0.25	0.105	6.61e-121	up
RBFOX2	3.29e-125	0.43483	0.253	0.11	1.11e-120	up
RPL13A	9.41e-125	-0.484254	0.979	0.951	3.17e-120	down
MAFF	1.26e-124	0.482678	0.262	0.116	4.24e-120	up
ARPC2	3.58e-124	-0.820859	0.564	0.621	1.21e-119	down
PTMS	5.83e-124	0.254681	0.552	0.369	1.96e-119	up
CRELD2	6.54e-124	0.447745	0.274	0.128	2.2e-119	up
NDRG1	1.26e-123	0.336593	0.369	0.204	4.23e-119	up
HNRNPA0	1.55e-123	0.324796	0.498	0.322	5.23e-119	up
HSPA1B	6.58e-123	1.03551	0.376	0.232	2.22e-118	up
DSTN	9.96e-123	0.298024	0.801	0.625	3.36e-118	up
TYMP	1.37e-122	0.286921	0.66	0.451	4.62e-118	up
RPL4	2.15e-122	-0.793382	0.781	0.746	7.25e-118	down
ZNF428	5.78e-122	0.393238	0.308	0.155	1.95e-117	up
C19orf60	6.68e-122	0.397585	0.375	0.218	2.25e-117	up
TMEM248	1.04e-121	0.463955	0.311	0.165	3.49e-117	up
YIPF3	9.69e-121	0.456012	0.326	0.182	3.26e-116	up
TM9SF3	1.38e-120	0.468305	0.346	0.201	4.65e-116	up
ODF2L	2.17e-120	0.479286	0.271	0.128	7.3e-116	up
SEPP1	5.36e-120	0.390358	0.584	0.398	1.8e-115	up
MPG	6.97e-120	0.395557	0.342	0.19	2.35e-115	up
MAP1LC3A	2.27e-119	0.358817	0.292	0.136	7.65e-115	up
EIF4A2	3.52e-119	0.346227	0.568	0.393	1.19e-114	up
CANX	5.92e-119	0.38376	0.438	0.282	2e-114	up
KMT2E	5.99e-119	0.44169	0.358	0.209	2.02e-114	up
MTCH1	6e-119	0.370191	0.413	0.262	2.02e-114	up
CXCL1	2.8e-118	1.48401	0.392	0.234	9.42e-114	up
METRNL	5.01e-118	0.464481	0.25	0.108	1.69e-113	up
CXCL14	5.59e-118	0.922933	0.545	0.363	1.88e-113	up
RPL26	5.97e-118	-0.678438	0.926	0.867	2.01e-113	down
IER2	7.91e-118	0.483502	0.64	0.474	2.66e-113	up
GLTP	4.47e-117	-1.00282	0.158	0.29	1.51e-112	down
FAM133B	1.41e-116	0.430154	0.395	0.242	4.74e-112	up
MZT2A	2.44e-116	-0.621059	0.205	0.356	8.21e-112	down
FAM162A	6.38e-116	-0.596071	0.181	0.329	2.15e-111	down
LTBP3	2.35e-115	0.46322	0.293	0.149	7.91e-111	up
WDR83OS	5.14e-115	0.330868	0.558	0.397	1.73e-110	up
RPL23A	1.64e-114	-0.472666	0.947	0.9	5.54e-110	down
SFPQ	2.22e-114	0.346003	0.447	0.288	7.49e-110	up
SRSF5	2.26e-114	0.332903	0.527	0.363	7.63e-110	up
SF1	2.49e-114	0.43124	0.361	0.214	8.39e-110	up
AHCYL1	4.33e-114	0.41118	0.274	0.136	1.46e-109	up
C6orf48	6.4e-114	0.434845	0.414	0.259	2.16e-109	up
MYO1C	1.09e-113	0.400274	0.254	0.116	3.68e-109	up
RPS9	1.19e-113	-0.47879	0.934	0.88	4.01e-109	down
BRK1	6.62e-113	0.324947	0.591	0.434	2.23e-108	up
EMC7	2.14e-112	0.439099	0.371	0.232	7.2e-108	up
MAP1LC3B	2.27e-112	0.362611	0.37	0.223	7.65e-108	up
ECM1	1.7e-111	-0.512103	0.461	0.237	5.72e-107	down
RPN1	2.84e-110	0.434324	0.31	0.172	9.55e-106	up
TECR	3.79e-110	-0.684087	0.252	0.391	1.28e-105	down
TALDO1	4.15e-110	-0.868614	0.315	0.446	1.4e-105	down
PRCP	1.9e-109	0.404867	0.277	0.137	6.39e-105	up
HEBP1	2.16e-109	0.396801	0.264	0.13	7.27e-105	up
ATOX1	2.4e-109	0.2969	0.496	0.345	8.08e-105	up
MSRB2	2.91e-109	0.407671	0.32	0.181	9.82e-105	up
SARAF	3.07e-109	0.328464	0.485	0.338	1.04e-104	up
SRP14	8.42e-109	0.250684	0.844	0.663	2.84e-104	up
RPS17	1.18e-108	-0.730097	0.882	0.811	3.97e-104	down
GABARAPL2	5.54e-108	0.29162	0.506	0.348	1.87e-103	up
CHD9	9.26e-108	0.434526	0.329	0.187	3.12e-103	up
DYNC1H1	1.77e-107	0.410393	0.295	0.156	5.96e-103	up
KRTCAP2	2.09e-107	0.582455	0.37	0.235	7.05e-103	up
EBPL	4.73e-107	-0.63001	0.179	0.306	1.6e-102	down
UBE2E3	5.93e-107	0.367539	0.363	0.22	2e-102	up
SEC61G	1.25e-106	0.275316	0.705	0.535	4.2e-102	up
MLEC	3.94e-106	0.39978	0.298	0.164	1.33e-101	up
ARL1	5.85e-106	0.416053	0.323	0.187	1.97e-101	up
PCBP2	1.19e-105	0.273318	0.57	0.408	4e-101	up
MIDN	1.58e-105	0.494823	0.34	0.202	5.31e-101	up
SCAF11	5.19e-105	0.401253	0.369	0.231	1.75e-100	up
RPL7	5.76e-105	-0.563225	0.951	0.891	1.94e-100	down
RPL15	6.74e-105	-0.397008	0.963	0.921	2.27e-100	down
BAG1	7.12e-105	-0.63349	0.217	0.361	2.4e-100	down
SAT2	8.38e-105	0.389117	0.337	0.198	2.82e-100	up
SPCS1	3.74e-104	0.27981	0.577	0.424	1.26e-99	up
MYC	4.4e-104	-0.75782	0.145	0.266	1.48e-99	down
CALCOCO2	4.9e-104	0.375316	0.268	0.137	1.65e-99	up
ARL2	1.17e-103	0.333424	0.404	0.257	3.95e-99	up
DRAP1	3.79e-103	0.331481	0.445	0.304	1.28e-98	up
TNFSF10	9.48e-103	-0.742299	0.227	0.364	3.19e-98	down
BCLAF1	1.47e-102	0.380196	0.349	0.21	4.94e-98	up
MAP4	3.11e-102	0.348609	0.312	0.176	1.05e-97	up
CD151	4.66e-102	0.340252	0.412	0.27	1.57e-97	up
FKBP1A	1.51e-100	0.330619	0.552	0.406	5.09e-96	up
HM13	2.77e-100	0.408027	0.319	0.187	9.35e-96	up
ITGB1BP1	3.75e-100	0.388607	0.305	0.172	1.26e-95	up
LINC01420	6.02e-100	0.365267	0.363	0.227	2.03e-95	up
HSPG2	7.74e-100	0.374724	0.289	0.152	2.61e-95	up
APLP2	4.21e-99	0.365345	0.446	0.302	1.42e-94	up
PDIA4	5.99e-99	0.473787	0.331	0.203	2.02e-94	up
SOX4	7.09e-99	0.512971	0.405	0.264	2.39e-94	up
UQCRH	9.93e-99	-0.802055	0.556	0.606	3.35e-94	down
KLF10	3.08e-98	0.426284	0.294	0.16	1.04e-93	up
SH3PXD2A	4.69e-98	0.377049	0.257	0.128	1.58e-93	up
GPBP1	2.61e-97	0.395319	0.342	0.21	8.8e-93	up
CD82	4.6e-96	0.437967	0.342	0.215	1.55e-91	up
HINT1	2.1e-95	-0.780785	0.633	0.635	7.08e-91	down
IFT20	3.38e-95	0.394419	0.262	0.139	1.14e-90	up
GLUD1	5.71e-95	0.389243	0.336	0.205	1.92e-90	up
TMEM208	6.5e-94	0.418126	0.348	0.223	2.19e-89	up
TM2D1	2.6e-93	0.450003	0.31	0.186	8.77e-89	up
PPP3CA	2.7e-93	0.403254	0.31	0.176	9.1e-89	up
RBPJ	6.84e-93	0.360883	0.276	0.148	2.31e-88	up
TMEM219	1.36e-92	0.320402	0.393	0.264	4.59e-88	up
BAX	1.6e-92	0.354655	0.35	0.22	5.38e-88	up
TCEAL4	2.98e-92	0.358868	0.389	0.249	1e-87	up
MRPS6	2.15e-91	0.631682	0.292	0.171	7.24e-87	up
COPB1	5.94e-91	0.382003	0.265	0.143	2e-86	up
ASH1L	6.15e-91	0.407065	0.282	0.158	2.07e-86	up
ERGIC2	8.02e-91	0.344687	0.301	0.175	2.7e-86	up
LIMA1	5.26e-90	0.429697	0.347	0.213	1.77e-85	up
PLEC	5.51e-90	0.39077	0.293	0.17	1.85e-85	up
S100A10	1.91e-89	-0.50344	0.84	0.84	6.43e-85	down
GNG12	6.82e-89	0.345969	0.301	0.181	2.3e-84	up
TMEM179B	6.87e-89	0.422437	0.363	0.243	2.31e-84	up
TPT1	9.67e-89	-0.705165	0.921	0.912	3.26e-84	down
FKBP2	1.3e-88	0.326674	0.485	0.354	4.37e-84	up
HIF1A	1.71e-88	0.33747	0.377	0.247	5.75e-84	up
IER3IP1	1.92e-88	0.421734	0.369	0.246	6.47e-84	up
RAB5C	1.74e-87	0.348577	0.37	0.247	5.86e-83	up
PDLIM1	2e-87	-0.711722	0.301	0.423	6.73e-83	down
HP1BP3	2.59e-87	0.321456	0.392	0.258	8.73e-83	up
CARHSP1	3.91e-87	-0.864393	0.193	0.309	1.32e-82	down
GSTM3	4.77e-87	0.348293	0.265	0.138	1.61e-82	up
RNF213	6.23e-87	0.374049	0.277	0.157	2.1e-82	up
DNAJC1	7.95e-87	0.357359	0.255	0.138	2.68e-82	up
ROCK1	1.23e-86	0.343833	0.256	0.137	4.13e-82	up
RORA	1.9e-86	0.324466	0.279	0.154	6.42e-82	up
IAH1	2.41e-86	0.313271	0.295	0.171	8.13e-82	up
ID1	9.56e-86	-0.655651	0.298	0.427	3.22e-81	down
PABPC1	1.93e-85	-0.781754	0.604	0.63	6.49e-81	down
CAPG	2.1e-85	-0.53946	0.198	0.329	7.08e-81	down
PDCD4	4.26e-85	-0.571947	0.169	0.287	1.44e-80	down
TNFRSF12A	4.79e-85	0.457001	0.295	0.173	1.61e-80	up
CD74	5.02e-85	-0.853327	0.35	0.469	1.69e-80	down
LRP10	5.16e-85	0.368958	0.314	0.195	1.74e-80	up
ARID4B	1.12e-83	0.375311	0.292	0.176	3.77e-79	up
ESD	1.25e-83	0.28982	0.415	0.275	4.2e-79	up
BCAP29	3.05e-83	0.381805	0.263	0.15	1.03e-78	up
PTN	9.75e-83	0.561628	0.354	0.223	3.28e-78	up
PCM1	6.9e-82	0.336945	0.268	0.151	2.33e-77	up
CTNNB1	8.09e-82	0.382862	0.404	0.264	2.73e-77	up
RAB7A	1.93e-81	0.317141	0.428	0.311	6.51e-77	up
SCAND1	3.76e-81	0.275866	0.38	0.258	1.27e-76	up
ALDOA	9.94e-81	-0.648335	0.68	0.679	3.35e-76	down
ATRX	1.97e-80	0.269198	0.351	0.228	6.64e-76	up
SSR3	2.14e-80	0.290051	0.403	0.285	7.2e-76	up
CHURC1	7.61e-80	0.315919	0.359	0.237	2.56e-75	up
DNAJC15	8.58e-80	0.287093	0.351	0.228	2.89e-75	up
CFLAR	2.52e-79	0.299297	0.311	0.188	8.5e-75	up
UBA52	2.68e-79	-0.455872	0.873	0.813	9.03e-75	down
AFF4	3.42e-79	0.399735	0.251	0.142	1.15e-74	up
BRD4	1.53e-78	0.304474	0.264	0.152	5.15e-74	up
SERPINB1	1.9e-78	-1.12461	0.221	0.32	6.41e-74	down
FOXP1	3.82e-78	0.360902	0.306	0.189	1.29e-73	up
PRRC2C	8.26e-78	0.296703	0.416	0.291	2.78e-73	up
FAM3C	2.18e-77	0.323834	0.33	0.209	7.35e-73	up
RPS23	2.27e-77	-0.406139	0.953	0.899	7.65e-73	down
NPTN	3.5e-77	0.370153	0.311	0.199	1.18e-72	up
PYURF	3.92e-77	0.315366	0.427	0.302	1.32e-72	up
SRRM2	4.16e-77	0.301039	0.405	0.284	1.4e-72	up
PTGR1	1.18e-76	-0.653209	0.166	0.274	3.99e-72	down
ANKRD12	2.45e-76	0.280369	0.381	0.258	8.26e-72	up
ERGIC3	3.24e-76	0.385637	0.386	0.275	1.09e-71	up
SPG21	6.64e-76	0.397545	0.273	0.165	2.24e-71	up
PTP4A2	9.59e-76	0.262771	0.387	0.269	3.23e-71	up
ADAR	3.22e-75	0.313029	0.258	0.146	1.08e-70	up
IFNGR2	3.83e-75	0.30017	0.304	0.189	1.29e-70	up
ARGLU1	4.13e-75	0.31955	0.397	0.281	1.39e-70	up
MRPL33	1.12e-74	0.273113	0.421	0.305	3.78e-70	up
IFI27L2	1.15e-74	0.265208	0.465	0.338	3.88e-70	up
NAA20	1.58e-74	-0.577175	0.243	0.365	5.33e-70	down
H3F3A	2.7e-74	-0.463804	0.859	0.8	9.08e-70	down
CHID1	2.93e-74	0.375771	0.267	0.161	9.86e-70	up
COX5A	5.92e-74	-0.713651	0.347	0.452	2e-69	down
BPTF	8.41e-74	0.285494	0.268	0.157	2.83e-69	up
TMEM30A	1.09e-73	0.368142	0.275	0.168	3.69e-69	up
MBNL1	1.89e-73	0.271792	0.322	0.206	6.36e-69	up
TMEM109	2.43e-73	0.383143	0.25	0.145	8.18e-69	up
FBL	3.06e-73	-0.581472	0.191	0.301	1.03e-68	down
RPL24	3.18e-73	-0.451303	0.866	0.81	1.07e-68	down
RPL39	4.09e-73	-0.542045	0.968	0.929	1.38e-68	down
GADD45A	7.73e-72	0.462848	0.323	0.213	2.6e-67	up
LAP3	1.89e-71	0.340089	0.262	0.155	6.36e-67	up
TM9SF2	2.53e-71	0.375601	0.281	0.177	8.54e-67	up
ASAH1	3.23e-71	0.341638	0.313	0.208	1.09e-66	up
HSP90AA1	2.15e-70	0.273397	0.742	0.59	7.26e-66	up
SNRPB2	4.45e-70	0.269722	0.378	0.261	1.5e-65	up
RER1	1.95e-69	0.265457	0.405	0.297	6.58e-65	up
CMTM6	4.17e-69	0.353777	0.299	0.197	1.4e-64	up
COX7B	4.57e-69	-0.784532	0.56	0.592	1.54e-64	down
OCIAD1	2.76e-68	0.280352	0.382	0.275	9.32e-64	up
SERPINB6	5.87e-68	0.29019	0.266	0.162	1.98e-63	up
GNB1	1.12e-67	0.256501	0.275	0.168	3.76e-63	up
FAM213A	2.17e-67	-0.594503	0.211	0.318	7.31e-63	down
ATF3	2.19e-67	0.361505	0.391	0.265	7.39e-63	up
RPL35A	3.21e-67	-0.381531	0.951	0.891	1.08e-62	down
ERP44	1.05e-66	0.307453	0.264	0.163	3.54e-62	up
CALM3	1.18e-66	0.256059	0.321	0.214	3.97e-62	up
SH3BGRL3	1.46e-66	-0.725794	0.544	0.594	4.93e-62	down
RPL23	1.72e-66	-0.493002	0.822	0.76	5.78e-62	down
H1FX	3.95e-66	0.294222	0.311	0.203	1.33e-61	up
SF3B1	4.96e-66	0.288175	0.343	0.238	1.67e-61	up
BBX	8.02e-66	0.299947	0.254	0.153	2.7e-61	up
TERF2IP	9.32e-66	0.296856	0.349	0.244	3.14e-61	up
POLR1D	9.36e-66	-0.587213	0.251	0.36	3.15e-61	down
RAB1A	2.1e-65	0.290521	0.414	0.309	7.07e-61	up
HRAS	3.83e-65	-0.493516	0.151	0.252	1.29e-60	down
DYNC1I2	8.09e-65	0.353618	0.351	0.247	2.73e-60	up
BRD2	9.38e-65	0.302547	0.314	0.207	3.16e-60	up
CKAP4	1.75e-64	0.301171	0.267	0.167	5.91e-60	up
RPL38	2.66e-64	-0.49181	0.844	0.774	8.96e-60	down
GOLGA2	5.07e-64	0.285746	0.254	0.155	1.71e-59	up
FLYWCH2	5.07e-64	0.353134	0.255	0.158	1.71e-59	up
FAAP20	1.3e-63	0.276671	0.299	0.194	4.38e-59	up
CNN2	2.99e-63	0.288235	0.296	0.196	1.01e-58	up
SUMO3	4.37e-63	0.270473	0.372	0.271	1.47e-58	up
TMEM87A	4.8e-63	0.334308	0.263	0.165	1.62e-58	up
ORMDL1	6.7e-63	0.325612	0.259	0.162	2.26e-58	up
DAZAP2	8.68e-63	0.298176	0.367	0.265	2.93e-58	up
FAM120A	1.78e-62	0.266975	0.26	0.16	5.98e-58	up
TBL1XR1	2.4e-62	0.330171	0.266	0.167	8.1e-58	up
COX6A1	4.71e-62	-0.648338	0.631	0.625	1.59e-57	down
CTTN	6.09e-62	0.284554	0.398	0.292	2.05e-57	up
SDF2	6.18e-62	0.332339	0.255	0.162	2.08e-57	up
PRDM1	3.53e-61	0.329958	0.257	0.155	1.19e-56	up
UFM1	9.44e-61	0.297621	0.307	0.212	3.18e-56	up
COX7C	2.71e-60	-0.607951	0.715	0.677	9.12e-56	down
CAMLG	4.55e-60	0.300903	0.327	0.229	1.53e-55	up
WHSC1L1	1.59e-59	0.255773	0.276	0.178	5.34e-55	up
RPS20	1.92e-59	-0.420679	0.877	0.797	6.47e-55	down
PNKD	2.94e-58	0.278769	0.307	0.207	9.9e-54	up
CAPN2	6.02e-58	0.280182	0.349	0.252	2.03e-53	up
AK3	2.05e-57	0.308335	0.314	0.221	6.91e-53	up
BASP1	2.41e-57	0.251602	0.303	0.205	8.11e-53	up
SPTSSA	3.47e-57	0.3104	0.402	0.302	1.17e-52	up
TMEM205	5.74e-57	0.327766	0.28	0.188	1.93e-52	up
H2AFZ	1.77e-56	-0.971579	0.517	0.551	5.96e-52	down
LPAR6	1.98e-55	-0.481693	0.18	0.277	6.69e-51	down
NME1	3.33e-55	-0.554275	0.195	0.291	1.12e-50	down
RPN2	5.1e-55	0.267488	0.37	0.273	1.72e-50	up
RNF13	9.6e-55	0.303819	0.279	0.189	3.24e-50	up
MESDC2	1e-54	0.337518	0.276	0.187	3.38e-50	up
H2AFY	1.26e-54	-0.516268	0.262	0.368	4.23e-50	down
EEF1A1	1.31e-54	-0.392136	0.98	0.962	4.42e-50	down
GPAA1	1.51e-53	0.279341	0.27	0.182	5.09e-49	up
SSR1	2.82e-53	0.295799	0.338	0.247	9.49e-49	up
MANF	3.45e-53	0.282569	0.296	0.207	1.16e-48	up
PCNP	4.24e-53	0.251101	0.39	0.294	1.43e-48	up
C6orf62	4.27e-53	0.254775	0.278	0.186	1.44e-48	up
CDKN1A	5.19e-53	0.407895	0.306	0.216	1.75e-48	up
COX8A	1.12e-52	-0.671937	0.547	0.578	3.79e-48	down
KLF4	4.47e-52	0.288394	0.401	0.291	1.51e-47	up
IQGAP1	1.56e-51	0.27938	0.309	0.222	5.26e-47	up
SUMF2	1.74e-51	0.29824	0.253	0.164	5.87e-47	up
TAF7	2.91e-51	0.29161	0.277	0.192	9.82e-47	up
ACTR10	7.61e-51	0.272192	0.274	0.188	2.56e-46	up
PTMA	1.1e-49	-0.424434	0.967	0.913	3.7e-45	down
ZRANB2	1.46e-49	0.271782	0.251	0.165	4.92e-45	up
DDOST	4.28e-48	0.296974	0.267	0.186	1.44e-43	up
SERBP1	1.23e-47	-0.714719	0.47	0.508	4.13e-43	down
SMIM7	1.63e-47	0.274669	0.287	0.204	5.5e-43	up
RPL22L1	2.02e-47	-0.751254	0.281	0.356	6.81e-43	down
ALG5	3.54e-47	0.320071	0.25	0.17	1.19e-42	up
FAU	1.56e-46	-0.318744	0.897	0.825	5.27e-42	down
AUP1	2.05e-45	0.282973	0.288	0.21	6.92e-41	up
ENSA	8.78e-45	-0.557319	0.268	0.36	2.96e-40	down
C1QBP	1.44e-44	-0.670007	0.305	0.377	4.85e-40	down
ETS2	3.73e-44	-0.438762	0.194	0.286	1.26e-39	down
ETFB	5.59e-44	-0.531723	0.265	0.358	1.88e-39	down
SNRPF	8.26e-44	-0.638176	0.336	0.41	2.78e-39	down
CLK1	2.1e-43	0.300208	0.256	0.178	7.07e-39	up
CAPN1	3.04e-43	-0.383498	0.188	0.28	1.02e-38	down
YIPF4	6.66e-43	0.28262	0.254	0.179	2.24e-38	up
NPM1	5.7e-42	-0.690576	0.665	0.609	1.92e-37	down
HEBP2	6.04e-42	-0.653206	0.257	0.34	2.04e-37	down
RPL12	7.09e-42	-0.449259	0.942	0.874	2.39e-37	down
YWHAH	1.71e-41	0.250453	0.322	0.241	5.77e-37	up
IFI27	7.99e-41	-0.64859	0.533	0.568	2.69e-36	down
RPS29	2.61e-40	-0.473926	0.92	0.843	8.78e-36	down
COX5B	3.17e-40	-0.57979	0.635	0.616	1.07e-35	down
UGP2	6.43e-40	0.255603	0.293	0.219	2.17e-35	up
LSM4	3.33e-39	-0.443273	0.193	0.277	1.12e-34	down
RPS11	8.81e-39	-0.394732	0.875	0.819	2.97e-34	down
TMEM160	3.31e-38	-0.344932	0.206	0.295	1.12e-33	down
MTRNR2L8	9.1e-38	0.263134	0.424	0.325	3.07e-33	up
ISG15	1.36e-37	-0.437787	0.304	0.209	4.59e-33	down
CNPY2	2.49e-37	0.279514	0.309	0.239	8.4e-33	up
PDLIM4	1.12e-36	-0.417713	0.194	0.276	3.79e-32	down
EIF5A	1.24e-35	-0.734239	0.392	0.452	4.18e-31	down
VDAC2	2.22e-35	-0.577002	0.378	0.443	7.48e-31	down
RPS10	3.07e-35	-0.73732	0.564	0.58	1.03e-30	down
ATP5G3	1.69e-34	-0.671576	0.537	0.547	5.7e-30	down
ANP32B	5.61e-34	-0.570771	0.273	0.343	1.89e-29	down
NHP2	8.14e-34	-0.448222	0.256	0.336	2.74e-29	down
EMP2	4.42e-33	-0.476539	0.262	0.339	1.49e-28	down
SNRPB	9.34e-33	-0.574295	0.351	0.419	3.15e-28	down
ACTG1	1.43e-30	-0.447619	0.853	0.817	4.82e-26	down
RPL34	5.17e-30	-0.367146	0.982	0.948	1.74e-25	down
ARPC3	1.26e-29	-0.562734	0.523	0.55	4.24e-25	down
ATP1A1	5.03e-28	-0.510448	0.325	0.383	1.7e-23	down
ARF6	3.08e-27	-0.440874	0.289	0.366	1.04e-22	down
RAB10	4.91e-27	-0.393283	0.277	0.354	1.65e-22	down
ARPC1A	1.34e-26	-0.327151	0.202	0.277	4.51e-22	down
HMGN1	2.94e-26	-0.480393	0.495	0.522	9.9e-22	down
RAN	9.04e-26	-0.676674	0.48	0.487	3.05e-21	down
RAB11A	1.03e-25	-0.391201	0.295	0.374	3.47e-21	down
ALDH2	1.23e-25	-0.416297	0.217	0.281	4.14e-21	down
CAV2	2.03e-25	-0.357841	0.23	0.302	6.85e-21	down
EIF6	2.87e-25	-0.414977	0.251	0.322	9.66e-21	down
PA2G4	1.28e-24	-0.579247	0.298	0.355	4.3e-20	down
SMDT1	3.44e-24	-0.333062	0.256	0.332	1.16e-19	down
HBB	3.19e-23	-1.56557	0.366	0.435	1.07e-18	down
MRPS34	1.26e-22	-0.367877	0.226	0.29	4.25e-18	down
TUBB4B	1.37e-22	-0.654957	0.301	0.353	4.61e-18	down
RPL36A	2.14e-22	-0.687993	0.518	0.529	7.19e-18	down
PYCARD	3.03e-22	-0.362412	0.194	0.256	1.02e-17	down
ATP5B	6.22e-22	-0.58543	0.464	0.489	2.1e-17	down
NDUFB4	7.75e-21	-0.481592	0.482	0.508	2.61e-16	down
CCT5	3.83e-20	-0.416214	0.198	0.253	1.29e-15	down
ZFAS1	7.53e-20	-0.526919	0.485	0.497	2.54e-15	down
MYL12B	1.01e-19	-0.414892	0.7	0.654	3.4e-15	down
COX7A2	1.16e-19	-0.447948	0.696	0.636	3.89e-15	down
NDUFB3	1.36e-19	-0.409369	0.337	0.399	4.57e-15	down
CIB1	1.9e-19	-0.483043	0.329	0.378	6.41e-15	down
MDH2	1.79e-18	-0.415633	0.291	0.347	6.04e-14	down
DBI	2.02e-18	-0.884518	0.561	0.544	6.8e-14	down
DST	2.29e-18	-0.446847	0.433	0.317	7.7e-14	down
THOC7	3.16e-18	-0.363071	0.265	0.326	1.07e-13	down
USMG5	3.77e-18	-0.536261	0.569	0.558	1.27e-13	down
UQCRC1	5.36e-18	-0.363999	0.247	0.305	1.81e-13	down
CLNS1A	6.95e-18	-0.330874	0.228	0.287	2.34e-13	down
YWHAZ	1.18e-17	-0.528155	0.51	0.518	3.98e-13	down
RPL41	2.29e-17	-0.455954	0.967	0.92	7.73e-13	down
NDUFS5	2.38e-17	-0.47857	0.603	0.581	8.02e-13	down
RPL31	5.13e-17	-0.415828	0.876	0.782	1.73e-12	down
COX6B1	8.06e-17	-0.432819	0.647	0.611	2.71e-12	down
PHLDA3	1.5e-16	-0.341106	0.213	0.269	5.06e-12	down
IGLC2	2.26e-16	-0.574971	0.38	0.322	7.62e-12	down
COX4I1	4.14e-16	-0.395601	0.743	0.679	1.39e-11	down
PSMA5	1.31e-15	-0.346045	0.211	0.266	4.43e-11	down
PKM	3.63e-15	-0.475492	0.625	0.59	1.22e-10	down
TSPO	1.32e-14	-0.402885	0.686	0.639	4.46e-10	down
MAF	8.26e-14	-0.30096	0.202	0.251	2.78e-09	down
PPM1G	8.42e-14	-0.334938	0.204	0.256	2.84e-09	down
IGKC	2.03e-13	-0.876685	0.632	0.603	6.84e-09	down
PRDX2	2.77e-13	-0.488684	0.526	0.523	9.32e-09	down
MZT2B	2.86e-13	-0.453009	0.461	0.479	9.63e-09	down
ATP5F1	3.76e-13	-0.404265	0.319	0.364	1.27e-08	down
YBX1	7.75e-13	-0.450406	0.755	0.66	2.61e-08	down
EIF3E	1.64e-12	-0.522499	0.598	0.56	5.51e-08	down
ECHS1	2.42e-12	-0.297796	0.241	0.291	8.17e-08	down
UQCRFS1	3.89e-12	-0.344188	0.282	0.331	1.31e-07	down
MDH1	1.04e-11	-0.339418	0.257	0.306	3.5e-07	down
ATP5I	1.48e-11	-0.536053	0.578	0.554	4.99e-07	down
HES1	5.27e-11	0.269942	0.363	0.325	1.77e-06	up
YWHAE	5.35e-11	-0.392298	0.465	0.486	1.8e-06	down
MRPL52	9.16e-11	-0.282385	0.27	0.323	3.08e-06	down
ATP5J2	1.01e-10	-0.449406	0.517	0.519	3.41e-06	down
EIF3M	1.18e-10	-0.322189	0.271	0.318	3.96e-06	down
CCT6A	1.5e-10	-0.387746	0.232	0.273	5.06e-06	down
TOMM22	1.87e-10	-0.269398	0.233	0.279	6.31e-06	down
EIF3H	4.15e-10	-0.393515	0.404	0.432	1.4e-05	down
RAC1	1.46e-09	-0.362267	0.71	0.645	4.93e-05	down
HSP90AB1	1.99e-09	-0.450398	0.701	0.626	6.71e-05	down
MRPS15	9.92e-09	-0.268061	0.219	0.263	0.000334128	down
PPP1CA	1.62e-08	-0.349057	0.317	0.359	0.000547259	down
GNG5	2.34e-08	-0.441813	0.423	0.451	0.000790092	down
EIF3J	2.42e-08	-0.250514	0.236	0.28	0.000815622	down
APRT	2.68e-08	-0.465407	0.451	0.451	0.000903149	down
CCT8	3.97e-08	-0.272154	0.253	0.293	0.00133696	down
SNRPD1	6.98e-08	-0.396977	0.344	0.369	0.00235108	down
HNRNPA1	1.76e-07	-0.447701	0.691	0.612	0.00591967	down
RALBP1	2.17e-07	-0.272267	0.236	0.279	0.00729977	down
SNRPD3	2.24e-07	-0.388255	0.356	0.388	0.00753963	down
ATP5A1	3.52e-07	-0.454729	0.435	0.439	0.0118536	down
ACTN4	8.97e-07	-0.257259	0.249	0.286	0.0302237	down
