# Supplementary material for: Analysis of immunogenic cell death in periodontitis based on scRNA-seq and bulk RNA-seq data
Source: Front Immunol. 2024 Nov 1;15:1438998. doi: 10.3389/fimmu.2024.1438998 (PMC11568468; doi:10.3389/fimmu.2024.1438998)
Supplement: Supplementary file 7 [file Table5.xlsx]

## Sheet: Sheet1
Supplementary Table 5: Differentially expressed genes between fibroblasts and Vascular Mural (logFC > 0.25, p < 0.05)
gene	p_val	avg_log2FC	pct.1(Fibroblasts)	pct.2(Vascular Mural)	p_val_adj	group
HES4	0	-1.3512	0.28	0.597	0	down
MXRA8	0	1.23859	0.645	0.213	0	up
MFAP2	0	1.14751	0.37	0.029	0	up
NBL1	0	1.55685	0.582	0.226	0	up
ALPL	0	0.873508	0.26	0.018	0	up
TINAGL1	0	-2.5205	0.021	0.64	0	down
COL16A1	0	0.88311	0.366	0.072	0	up
GJA4	0	-1.41963	0.008	0.343	0	down
LEPR	0	1.36682	0.293	0.034	0	up
PTGFR	0	1.10993	0.334	0.012	0	up
RPL5	0	-0.63478	0.852	0.872	0	down
ARHGAP29	0	-1.31349	0.061	0.404	0	down
OLFML3	0	1.38553	0.494	0.07	0	up
ECM1	0	0.8409	0.461	0.167	0	up
CTSK	0	2.60148	0.863	0.213	0	up
S100A10	0	1.91543	0.84	0.298	0	up
S100A11	0	0.645947	0.884	0.713	0	up
S100A6	0	0.68589	0.987	0.972	0	up
S100A13	0	1.17685	0.546	0.168	0	up
CRABP2	0	1.93487	0.568	0.027	0	up
RGS5	0	-4.33264	0.042	0.858	0	down
DPT	0	1.85086	0.444	0.013	0	up
KIAA0040	0	-1.14017	0.048	0.319	0	down
GLUL	0	1.04805	0.632	0.325	0	up
ARPC5	0	-1.29305	0.48	0.7	0	down
HMCN1	0	0.876324	0.255	0.006	0	up
CFH	0	1.05777	0.648	0.29	0	up
CSRP1	0	-1.48075	0.118	0.397	0	down
LMOD1	0	-1.47878	0.035	0.316	0	down
PPP1R12B	0	-1.3714	0.039	0.348	0	down
FMOD	0	1.39563	0.619	0.189	0	up
RPS7	0	-0.747732	0.876	0.916	0	down
LBH	0	-2.19077	0.109	0.538	0	down
EPAS1	0	-1.27817	0.421	0.639	0	down
CALM2	0	-0.810644	0.855	0.9	0	down
EFEMP1	0	1.2901	0.3	0.01	0	up
B3GNT2	0	-0.846823	0.075	0.268	0	down
ANTXR1	0	0.969058	0.501	0.197	0	up
ARID5A	0	-0.957094	0.094	0.304	0	down
RND3	0	1.38017	0.582	0.175	0	up
TNFAIP6	0	1.75209	0.488	0.104	0	up
FAP	0	1.1877	0.377	0.023	0	up
CYBRD1	0	1.00491	0.488	0.152	0	up
FRZB	0	-1.5901	0.372	0.743	0	down
COL3A1	0	2.95906	0.983	0.61	0	up
COL5A2	0	1.39399	0.783	0.353	0	up
IGFBP2	0	2.48682	0.699	0.291	0	up
IGFBP5	0	1.86645	0.692	0.355	0	up
TNS1	0	-0.977714	0.112	0.337	0	down
KCNE4	0	-1.40535	0.057	0.353	0	down
SERPINE2	0	1.76947	0.464	0.055	0	up
PTMA	0	-0.988456	0.967	0.991	0	down
EFHD1	0	-1.09302	0.095	0.358	0	down
COL6A3	0	2.25062	0.887	0.261	0	up
RAMP1	0	-1.9459	0.017	0.456	0	down
TWIST2	0	1.79222	0.588	0.059	0	up
FBLN2	0	2.35848	0.807	0.186	0	up
SLC6A6	0	0.896758	0.304	0.039	0	up
NT5DC2	0	-0.834532	0.061	0.262	0	down
WNT5A	0	2.25082	0.603	0.061	0	up
ARF4	0	0.810148	0.629	0.314	0	up
TMEM45A	0	0.822309	0.363	0.077	0	up
CD47	0	0.799008	0.457	0.168	0	up
CCDC80	0	1.83484	0.659	0.15	0	up
LSAMP	0	0.873176	0.268	0.005	0	up
FSTL1	0	1.20699	0.767	0.354	0	up
MYLK	0	-1.64757	0.197	0.544	0	down
MME	0	0.934239	0.251	0.011	0	up
SERPINI1	0	-1.36751	0.038	0.328	0	down
LRRC15	0	0.924361	0.256	0.005	0	up
APOD	0	2.37228	0.575	0.028	0	up
SPON2	0	1.01051	0.478	0.12	0	up
HTRA3	0	1.31502	0.341	0.029	0	up
PDGFRA	0	1.91733	0.553	0.012	0	up
HOPX	0	-2.02327	0.033	0.468	0	down
IGFBP7	0	-1.59034	0.911	0.98	0	down
CXCL1	0	3.33704	0.392	0.042	0	up
CXCL2	0	2.31231	0.503	0.175	0	up
PARM1	0	-1.0385	0.008	0.262	0	down
CXCL13	0	4.55979	0.574	0.06	0	up
SPARCL1	0	-3.07142	0.209	0.866	0	down
OSTC	0	0.993242	0.681	0.351	0	up
PRSS12	0	1.1489	0.445	0.084	0	up
SYNPO2	0	-1.72069	0.03	0.415	0	down
PDE5A	0	-0.923756	0.093	0.308	0	down
INPP4B	0	-1.08051	0.008	0.264	0	down
EDNRA	0	-1.03374	0.208	0.447	0	down
ARHGAP10	0	-0.929221	0.109	0.304	0	down
SH3D19	0	0.798642	0.3	0.048	0	up
SFRP2	0	3.12815	0.643	0.026	0	up
GUCY1A3	0	-0.975613	0.162	0.392	0	down
GUCY1B3	0	-1.09292	0.119	0.375	0	down
SORBS2	0	-1.47674	0.087	0.305	0	down
BASP1	0	0.78882	0.303	0.054	0	up
CDH6	0	-1.61325	0.004	0.365	0	down
FST	0	1.07922	0.258	0.009	0	up
GPX8	0	0.829154	0.371	0.098	0	up
MAP1B	0	-1.44023	0.327	0.65	0	down
F2R	0	1.03311	0.44	0.13	0	up
VCAN	0	2.73525	0.71	0.127	0	up
EDIL3	0	1.02868	0.414	0.112	0	up
MEF2C	0	-1.99188	0.143	0.611	0	down
PAM	0	1.13059	0.486	0.161	0	up
LOX	0	0.891978	0.288	0.033	0	up
PPIC	0	1.2794	0.606	0.202	0	up
CXCL14	0	3.41309	0.545	0.095	0	up
CARMN	0	-1.50424	0.067	0.377	0	down
SPARC	0	0.913043	0.945	0.803	0	up
NEURL1B	0	-1.13533	0.015	0.299	0	down
DUSP1	0	1.23762	0.875	0.65	0	up
ADAMTS2	0	1.0684	0.433	0.093	0	up
ID4	0	-1.25587	0.394	0.609	0	down
PTK7	0	0.821971	0.385	0.097	0	up
RCAN2	0	-1.26066	0.083	0.346	0	down
COL12A1	0	2.24131	0.623	0.144	0	up
FILIP1	0	-1.1242	0.014	0.254	0	down
TPBG	0	1.00473	0.394	0.064	0	up
MARCKS	0	0.739013	0.675	0.312	0	up
FAM162B	0	-1.12245	0.085	0.303	0	down
PLN	0	-1.66503	0.001	0.266	0	down
MOXD1	0	1.3233	0.396	0.013	0	up
IFNGR1	0	0.815387	0.556	0.252	0	up
SOD2	0	2.17173	0.741	0.304	0	up
SMOC2	0	-1.83112	0.06	0.487	0	down
THBS2	0	2.02062	0.591	0.054	0	up
FAM20C	0	0.954179	0.401	0.128	0	up
PDGFA	0	-1.62015	0.093	0.435	0	down
KDELR2	0	0.822834	0.626	0.313	0	up
GPNMB	0	0.974506	0.536	0.216	0	up
SEPT7	0	-1.41604	0.582	0.808	0	down
AEBP1	0	1.39141	0.823	0.48	0	up
TPST1	0	0.758396	0.312	0.05	0	up
STEAP4	0	-1.66789	0.032	0.313	0	down
STEAP1	0	1.31892	0.453	0.058	0	up
STEAP2	0	1.08724	0.353	0.033	0	up
COL1A2	0	2.70117	0.991	0.649	0	up
ARPC1A	0	-1.05163	0.202	0.428	0	down
PCOLCE	0	1.29446	0.848	0.549	0	up
CAV2	0	-1.02461	0.23	0.473	0	down
CAV1	0	-1.34239	0.53	0.797	0	down
CALU	0	0.886607	0.636	0.311	0	up
BPGM	0	1.10527	0.387	0.061	0	up
CALD1	0	-1.20072	0.898	0.958	0	down
RARRES2	0	2.32524	0.845	0.32	0	up
TMEM176B	0	1.66285	0.576	0.115	0	up
TMEM176A	0	1.19499	0.469	0.115	0	up
MXRA5	0	1.69038	0.553	0.082	0	up
TIMP1	0	0.780493	0.854	0.654	0	up
TSC22D3	0	0.938927	0.64	0.364	0	up
ANGPT2	0	-1.41337	0.031	0.328	0	down
CTSB	0	1.17107	0.64	0.289	0	up
SLC7A2	0	-1.13142	0.042	0.289	0	down
PDGFRL	0	1.25082	0.367	0.033	0	up
CSGALNACT1	0	0.931831	0.369	0.088	0	up
CLU	0	2.38681	0.507	0.093	0	up
SCARA5	0	1.17791	0.308	0.006	0	up
RBPMS	0	-1.0693	0.138	0.395	0	down
FGFR1	0	1.41317	0.506	0.084	0	up
CTHRC1	0	2.948	0.703	0.076	0	up
PTK2	0	-1.43134	0.133	0.472	0	down
PTP4A3	0	-1.96418	0.044	0.497	0	down
LY6E	0	1.19652	0.71	0.317	0	up
B4GALT1	0	1.11456	0.397	0.102	0	up
IL11RA	0	1.02032	0.3	0.038	0	up
TPM2	0	-2.48029	0.506	0.807	0	down
ANXA1	0	1.09108	0.788	0.497	0	up
RORB	0	1.33327	0.407	0.054	0	up
GAS1	0	1.82503	0.458	0.034	0	up
OMD	0	1.88735	0.47	0.008	0	up
ASPN	0	1.22891	0.538	0.234	0	up
SLC44A1	0	0.82756	0.402	0.112	0	up
KLF4	0	1.14593	0.401	0.107	0	up
LPAR1	0	1.03111	0.351	0.023	0	up
RGS3	0	1.16298	0.44	0.117	0	up
ANGPTL2	0	1.01778	0.403	0.075	0	up
CERCAM	0	0.963842	0.376	0.081	0	up
COL5A1	0	1.47411	0.625	0.177	0	up
PTGDS	0	3.35129	0.438	0.035	0	up
TSPAN4	0	0.8016	0.582	0.26	0	up
IGF2	0	1.76376	0.436	0.033	0	up
PHLDA2	0	-1.25131	0.2	0.445	0	down
PRKCDBP	0	-1.15597	0.414	0.638	0	down
MRVI1	0	-1.19959	0.062	0.346	0	down
SPON1	0	0.859548	0.262	0.008	0	up
RCN1	0	1.12802	0.581	0.211	0	up
C11orf96	0	-1.27909	0.413	0.641	0	down
MDK	0	1.5572	0.517	0.111	0	up
FTH1	0	1.34658	0.995	0.988	0	up
FAU	0	-0.561902	0.897	0.913	0	down
MALAT1	0	-0.776828	0.995	0.989	0	down
EFEMP2	0	0.842824	0.494	0.191	0	up
ARHGEF17	0	-0.925595	0.079	0.296	0	down
PRSS23	0	1.2873	0.739	0.309	0	up
NNMT	0	0.98184	0.787	0.488	0	up
TAGLN	0	-4.40817	0.17	0.844	0	down
MCAM	0	-2.86971	0.027	0.605	0	down
THY1	0	0.665421	0.724	0.324	0	up
CLMP	0	0.805879	0.263	0.005	0	up
ESAM	0	-1.29604	0.023	0.354	0	down
NTM	0	1.13914	0.318	0.012	0	up
NET1	0	-1.56245	0.082	0.384	0	down
CCDC3	0	-1.09292	0.037	0.289	0	down
CXCL12	0	2.33488	0.722	0.249	0	up
BICC1	0	1.65345	0.555	0.063	0	up
FAM13C	0	-0.995188	0.055	0.271	0	down
PSAP	0	0.951309	0.796	0.484	0	up
ADIRF	0	-1.45924	0.855	0.958	0	down
ACTA2	0	-4.57554	0.128	0.759	0	down
PLCE1	0	-1.02441	0.018	0.252	0	down
ADD3	0	0.79603	0.339	0.082	0	up
HTRA1	0	1.64182	0.687	0.278	0	up
CPXM2	0	0.920975	0.266	0.021	0	up
C1S	0	2.50591	0.954	0.41	0	up
C1R	0	1.88242	0.912	0.466	0	up
A2M	0	-1.93971	0.113	0.6	0	down
EMP1	0	1.72644	0.759	0.248	0	up
MGP	0	-0.84948	0.503	0.795	0	down
ARHGDIB	0	-1.29183	0.057	0.339	0	down
RERG	0	-1.05078	0.037	0.271	0	down
EPS8	0	-1.55605	0.154	0.514	0	down
PLEKHA5	0	1.27454	0.512	0.124	0	up
IGFBP6	0	1.86537	0.56	0.136	0	up
ITGA7	0	-1.41503	0.01	0.361	0	down
MYL6	0	-0.997129	0.919	0.936	0	down
LRP1	0	1.39905	0.537	0.102	0	up
NDUFA4L2	0	-3.62801	0.033	0.757	0	down
CSRP2	0	-1.60975	0.158	0.504	0	down
PPP1R12A	0	-1.53208	0.241	0.57	0	down
LUM	0	3.5876	0.99	0.426	0	up
DCN	0	3.26764	0.993	0.608	0	up
TBX3	0	0.830445	0.323	0.054	0	up
POSTN	0	1.93199	0.519	0.156	0	up
LHFP	0	-1.09438	0.513	0.689	0	down
ITGBL1	0	1.36479	0.428	0.052	0	up
NDRG2	0	-1.00017	0.076	0.297	0	down
MMP14	0	0.85239	0.405	0.121	0	up
FRMD6	0	1.15926	0.417	0.057	0	up
LGALS3	0	1.01264	0.829	0.571	0	up
SYNE2	0	-1.22288	0.056	0.327	0	down
NPC2	0	1.24291	0.733	0.334	0	up
LTBP2	0	1.226	0.399	0.036	0	up
PGF	0	-1.12675	0.165	0.42	0	down
DIO2	0	2.75451	0.614	0.026	0	up
FBLN5	0	1.2418	0.396	0.016	0	up
CLMN	0	-1.00528	0.033	0.27	0	down
MEG3	0	1.77763	0.564	0.055	0	up
CRIP2	0	-1.28665	0.201	0.543	0	down
SERF2	0	0.612792	0.952	0.878	0	up
FBN1	0	2.02028	0.691	0.188	0	up
ANXA2	0	0.826518	0.861	0.636	0	up
TPM1	0	-1.86028	0.531	0.804	0	down
OAZ2	0	-1.28113	0.237	0.507	0	down
LOXL1	0	1.06178	0.396	0.062	0	up
ISLR	0	1.01323	0.387	0.062	0	up
CRABP1	0	1.70884	0.386	0.007	0	up
MFGE8	0	-1.52404	0.43	0.7	0	down
NR2F2	0	-2.16608	0.273	0.719	0	down
MYH11	0	-3.16275	0.008	0.474	0	down
MMP2	0	3.17989	0.855	0.096	0	up
MT2A	0	1.27393	0.839	0.671	0	up
CDH11	0	0.910062	0.476	0.164	0	up
TPPP3	0	-0.998298	0.11	0.337	0	down
WFDC1	0	-1.44363	0.051	0.364	0	down
SERPINF1	0	1.16952	0.891	0.635	0	up
MFAP4	0	1.85799	0.683	0.159	0	up
CCL2	0	0.840482	0.611	0.288	0	up
IGFBP4	0	1.08116	0.84	0.574	0	up
FKBP10	0	0.798263	0.462	0.174	0	up
GJC1	0	-1.28149	0.045	0.344	0	down
HIGD1B	0	-1.80148	0.004	0.34	0	down
COL1A1	0	2.74909	0.978	0.589	0	up
SEPT4	0	-1.27227	0.142	0.435	0	down
TBX2-AS1	0	-1.10644	0.062	0.295	0	down
TBX2	0	-1.25476	0.153	0.43	0	down
MRC2	0	1.20068	0.425	0.057	0	up
ABCA6	0	0.867703	0.262	0.03	0	up
TIMP2	0	1.07981	0.715	0.362	0	up
C1QTNF1	0	-1.28634	0.106	0.408	0	down
APCDD1	0	1.87137	0.71	0.314	0	up
DSEL	0	1.28692	0.418	0.048	0	up
CCDC102B	0	-1.32318	0.048	0.311	0	down
CYB5A	0	0.883849	0.504	0.191	0	up
CPXM1	0	0.939775	0.337	0.053	0	up
C20orf27	0	-1.19865	0.079	0.34	0	down
PRNP	0	1.1796	0.489	0.085	0	up
JAG1	0	-1.31502	0.137	0.443	0	down
DSTN	0	-1.64402	0.801	0.849	0	down
CST3	0	0.978903	0.91	0.786	0	up
COX4I2	0	-1.98224	0.082	0.539	0	down
MYL9	0	-2.89222	0.596	0.893	0	down
CFD	0	3.59457	0.555	0.039	0	up
GPX4	0	0.888447	0.767	0.495	0	up
C3	0	1.47066	0.362	0.01	0	up
NOTCH3	0	-1.97448	0.171	0.642	0	down
ISYNA1	0	-1.07006	0.054	0.3	0	down
UBA2	0	-1.06007	0.171	0.407	0	down
LGI4	0	-1.3266	0.067	0.339	0	down
PPP1R14A	0	-2.4049	0.018	0.557	0	down
ACTN4	0	-1.164	0.249	0.477	0	down
BCAM	0	-2.15015	0.029	0.469	0	down
SEPW1	0	-1.06393	0.445	0.633	0	down
EMP3	0	1.00655	0.702	0.351	0	up
FTL	0	1.28314	0.985	0.94	0	up
FCGRT	0	0.822506	0.556	0.253	0	up
RCN3	0	0.910098	0.445	0.13	0	up
CLEC11A	0	1.02955	0.564	0.193	0	up
TIMP3	0	-0.884158	0.329	0.619	0	down
LGALS1	0	0.58819	0.977	0.956	0	up
FBLN1	0	2.60888	0.787	0.129	0	up
TYMP	0	0.786914	0.66	0.343	0	up
ADAMTS1	0	-1.26894	0.18	0.406	0	down
COL6A1	0	1.76203	0.922	0.555	0	up
COL6A2	0	1.67677	0.944	0.627	0	up
ACTB	7.19e-308	-0.656587	0.963	0.963	2.42e-303	down
IL1R1	5.51e-302	0.826497	0.382	0.121	1.86e-297	up
FAM20A	3.38e-301	0.703287	0.289	0.049	1.14e-296	up
CD63	2.24e-300	0.477187	0.936	0.877	7.55e-296	up
TMSB10	7.22e-300	0.453121	0.972	0.87	2.43e-295	up
MGLL	1.75e-298	-0.895745	0.145	0.344	5.89e-294	down
MYDGF	3.23e-298	0.724209	0.542	0.256	1.09e-293	up
PGRMC1	2.62e-296	0.740078	0.505	0.226	8.83e-292	up
PAWR	3.4e-296	-0.86536	0.124	0.32	1.15e-291	down
MT-CYB	7.41e-296	-0.592604	0.98	0.98	2.5e-291	down
RPS8	1.93e-292	-0.499341	0.951	0.963	6.5e-288	down
TMEM98	1.6e-291	0.711627	0.349	0.094	5.39e-287	up
AC013461.1	5.23e-291	-1.08682	0.301	0.494	1.76e-286	down
TWIST1	1.71e-289	0.883341	0.54	0.275	5.77e-285	up
EBF1	1.27e-286	-0.941624	0.304	0.52	4.27e-282	down
SH3BGRL	2.86e-286	-0.958185	0.484	0.638	9.63e-282	down
SAT1	3.08e-285	0.821914	0.677	0.41	1.04e-280	up
NINJ1	1.14e-283	0.769957	0.381	0.124	3.83e-279	up
DAB2	3.16e-282	0.710039	0.411	0.148	1.06e-277	up
MAPRE2	2.96e-281	-0.761655	0.101	0.28	9.99e-277	down
PLPP1	1.19e-280	0.761716	0.407	0.145	4.01e-276	up
MAN1A1	7.88e-280	0.758645	0.338	0.093	2.66e-275	up
S100A16	7.92e-280	0.736037	0.318	0.076	2.67e-275	up
FLNA	2.7e-279	-1.14121	0.415	0.571	9.1e-275	down
SGCB	3.3e-279	0.756281	0.456	0.194	1.11e-274	up
ANXA5	7.23e-278	0.679067	0.759	0.552	2.44e-273	up
PLAUR	8.13e-272	0.695944	0.289	0.06	2.74e-267	up
ZFHX3	9.87e-270	-0.927591	0.154	0.343	3.33e-265	down
MYO1B	1.15e-269	-1.02763	0.223	0.415	3.87e-265	down
PPIB	3.95e-269	0.619747	0.763	0.543	1.33e-264	up
RAB31	1.08e-267	0.821784	0.495	0.237	3.63e-263	up
KDELR3	3.28e-265	0.683657	0.268	0.051	1.1e-260	up
NDRG1	1.27e-264	0.704171	0.369	0.122	4.27e-260	up
C4orf48	3.8e-262	0.688681	0.407	0.151	1.28e-257	up
SULF2	4.44e-261	0.663671	0.251	0.04	1.5e-256	up
MTHFD2	4.69e-261	-0.845901	0.112	0.29	1.58e-256	down
CD99	2.64e-260	0.713064	0.75	0.533	8.88e-256	up
NUDT4	1.1e-258	-1.04046	0.221	0.409	3.71e-254	down
UTRN	1.28e-258	-0.975028	0.206	0.395	4.33e-254	down
C2	2.88e-258	0.665222	0.321	0.089	9.72e-254	up
PLPP3	7.57e-257	0.904731	0.569	0.315	2.55e-252	up
ROBO1	2.54e-255	0.694741	0.323	0.093	8.57e-251	up
POLR2L	4.65e-254	0.642713	0.81	0.602	1.57e-249	up
SERPINE1	2.52e-253	1.04529	0.272	0.059	8.48e-249	up
CEBPB	3.52e-253	0.65676	0.741	0.529	1.18e-248	up
TMED9	1.63e-252	0.659496	0.548	0.286	5.5e-248	up
ANPEP	1.81e-252	0.625264	0.283	0.065	6.09e-248	up
FGF7	2.14e-252	0.813904	0.361	0.116	7.21e-248	up
HNMT	3.09e-250	0.724829	0.36	0.121	1.04e-245	up
GLT8D2	1.77e-249	0.623734	0.405	0.158	5.96e-245	up
CD82	5.88e-249	0.667807	0.342	0.111	1.98e-244	up
TRPS1	5.89e-249	0.726223	0.353	0.119	1.99e-244	up
PSD3	1.87e-248	0.612499	0.283	0.065	6.29e-244	up
ARRDC3	2.47e-248	0.754035	0.434	0.181	8.31e-244	up
ITGA1	6.46e-247	-0.965618	0.127	0.298	2.18e-242	down
EMILIN1	2.2e-246	0.689722	0.401	0.158	7.41e-242	up
ZFP36L2	9.25e-245	0.794829	0.548	0.299	3.12e-240	up
OLFM2	7.7e-244	0.759126	0.306	0.087	2.59e-239	up
CTSH	1.61e-242	0.794979	0.329	0.105	5.42e-238	up
RORA	3.03e-242	0.657097	0.279	0.067	1.02e-237	up
HEXB	7.01e-242	0.610033	0.388	0.145	2.36e-237	up
LPP	7.13e-242	-1.06693	0.292	0.462	2.4e-237	down
LAPTM4A	1.7e-239	0.477639	0.931	0.843	5.74e-235	up
IFI6	1.12e-237	0.883604	0.463	0.209	3.76e-233	up
VASP	2.25e-237	-0.659885	0.094	0.254	7.59e-233	down
CYBA	3.31e-237	0.50683	0.697	0.413	1.12e-232	up
WTAP	3.94e-237	0.733244	0.485	0.234	1.33e-232	up
APOE	3.27e-236	1.5041	0.562	0.331	1.1e-231	up
SLC39A14	6.41e-235	0.664998	0.268	0.062	2.16e-230	up
DPYSL3	2.03e-234	0.634975	0.265	0.061	6.85e-230	up
ARL6IP5	2.09e-233	0.673409	0.621	0.378	7.05e-229	up
ADRA2A	1.29e-231	-0.823829	0.113	0.284	4.35e-227	down
SH3BP5	6.69e-231	0.657304	0.257	0.057	2.25e-226	up
OLFML2A	2.02e-230	-0.807296	0.116	0.283	6.81e-226	down
ST3GAL4	4.75e-230	0.631978	0.251	0.053	1.6e-225	up
MT-ATP6	1.05e-229	-0.631783	0.979	0.98	3.55e-225	down
DLC1	8.56e-225	-0.7987	0.151	0.324	2.88e-220	down
FILIP1L	6.66e-223	-1.04484	0.395	0.552	2.24e-218	down
FN1	6.7e-223	0.509159	0.661	0.372	2.26e-218	up
SERPING1	1.1e-221	0.515413	0.809	0.598	3.71e-217	up
RPL8	9.89e-220	-0.434634	0.925	0.922	3.33e-215	down
C12orf75	1.04e-218	0.595282	0.304	0.091	3.49e-214	up
TMEM258	1.63e-215	0.559352	0.7	0.455	5.5e-211	up
FKBP9	3.93e-215	0.626418	0.36	0.139	1.32e-210	up
CD59	2.15e-214	-0.774784	0.622	0.709	7.24e-210	down
ROCK1	2.31e-214	-0.927624	0.256	0.422	7.79e-210	down
EHD2	4.26e-213	-0.855808	0.257	0.427	1.44e-208	down
CPE	1.08e-210	-0.700961	0.527	0.694	3.64e-206	down
PIK3R1	1.54e-209	0.749999	0.351	0.14	5.19e-205	up
PDGFRB	6.04e-209	-0.974819	0.515	0.628	2.03e-204	down
COPZ2	9.72e-209	0.598723	0.324	0.116	3.27e-204	up
TGFB1I1	3.91e-208	-0.821196	0.227	0.398	1.32e-203	down
NID1	5.67e-208	0.54977	0.431	0.193	1.91e-203	up
C5orf15	6.12e-207	0.567583	0.348	0.13	2.06e-202	up
METRNL	1.16e-205	0.635633	0.25	0.064	3.92e-201	up
TMED2	1.52e-205	0.566417	0.649	0.404	5.11e-201	up
GRN	1.58e-205	0.562591	0.524	0.282	5.32e-201	up
RPL9	2.12e-205	-0.479525	0.898	0.898	7.15e-201	down
RPL18	2.77e-205	-0.443093	0.903	0.908	9.33e-201	down
TMEM167A	5.13e-204	0.607443	0.423	0.194	1.73e-199	up
NCOA7	1.91e-200	0.501742	0.459	0.216	6.43e-196	up
NFKBIA	2.11e-197	0.676357	0.706	0.499	7.12e-193	up
B2M	2.37e-196	0.366587	0.999	0.997	8e-192	up
FAM198B	6.12e-195	0.642778	0.269	0.081	2.06e-190	up
TRAM1	2.19e-194	0.562138	0.498	0.269	7.38e-190	up
HMGB1	4.26e-194	-0.500707	0.826	0.85	1.44e-189	down
CD302	1.16e-192	0.500496	0.282	0.088	3.92e-188	up
C7orf73	5.95e-191	0.577489	0.439	0.218	2.01e-186	up
ID3	1.86e-190	-0.815599	0.566	0.701	6.28e-186	down
NAMPT	3.27e-190	0.722287	0.507	0.291	1.1e-185	up
FKBP11	3.75e-188	0.558931	0.266	0.081	1.26e-183	up
PIGT	4.46e-188	0.54124	0.39	0.177	1.5e-183	up
BTG2	7.64e-188	-1.12615	0.325	0.483	2.57e-183	down
INHBA	5.1e-187	0.805181	0.291	0.101	1.72e-182	up
MT-CO3	4.8e-185	-0.388347	0.997	0.991	1.62e-180	down
WLS	2.85e-184	0.54734	0.277	0.091	9.62e-180	up
TSPAN9	4.11e-184	0.533006	0.263	0.081	1.39e-179	up
RIN2	4.44e-183	0.668111	0.262	0.079	1.5e-178	up
RPS12	1.33e-180	0.356765	0.964	0.926	4.48e-176	up
ATP6V0E1	7.95e-180	0.491353	0.689	0.481	2.68e-175	up
RPL6	3.38e-179	-0.404341	0.91	0.915	1.14e-174	down
RRBP1	5.51e-179	0.573559	0.523	0.309	1.86e-174	up
RPL3	2.23e-177	-0.379347	0.959	0.955	7.51e-173	down
SNX9	3.76e-177	0.508015	0.341	0.143	1.27e-172	up
P4HB	1.27e-176	0.49289	0.583	0.36	4.28e-172	up
REEP5	6.73e-176	0.51801	0.577	0.361	2.27e-171	up
PTMS	2.41e-175	-0.69017	0.552	0.637	8.13e-171	down
GGT5	4.31e-175	0.494654	0.496	0.267	1.45e-170	up
LTBP1	7.25e-175	0.476794	0.44	0.212	2.44e-170	up
AZIN1	3.36e-174	0.517863	0.349	0.149	1.13e-169	up
CRYAB	3.81e-174	-0.869285	0.236	0.391	1.28e-169	down
HEXA	8.04e-173	0.507731	0.298	0.111	2.71e-168	up
FAM114A1	1.5e-171	0.474105	0.381	0.176	5.07e-167	up
RPL7A	1.63e-171	-0.449693	0.876	0.878	5.49e-167	down
PLD3	8.53e-170	0.497033	0.394	0.187	2.87e-165	up
ADCY3	2.19e-169	-0.719778	0.142	0.286	7.38e-165	down
COL18A1	4.48e-169	-0.917487	0.547	0.64	1.51e-164	down
PERP	7.19e-168	0.627489	0.339	0.144	2.42e-163	up
SDCBP	2.62e-166	0.50411	0.579	0.355	8.82e-162	up
WIPI1	7.22e-166	0.468849	0.279	0.1	2.43e-161	up
ITGB5	9.99e-166	0.577113	0.417	0.22	3.37e-161	up
VAMP5	1.14e-165	0.498966	0.562	0.34	3.83e-161	up
LAMP2	5.71e-165	0.485528	0.352	0.156	1.92e-160	up
SERPINH1	6.2e-165	0.454257	0.612	0.384	2.09e-160	up
NACA	1.08e-164	-0.444149	0.823	0.835	3.65e-160	down
CALM1	1.93e-164	-0.636135	0.642	0.689	6.5e-160	down
PDLIM5	2.35e-163	-0.665806	0.141	0.284	7.91e-159	down
CYR61	3.48e-163	0.888362	0.59	0.417	1.17e-158	up
MGST3	5.85e-163	-0.720949	0.688	0.727	1.97e-158	down
CCND1	2.2e-162	-0.96638	0.248	0.387	7.41e-158	down
FADS3	2.46e-161	-0.725687	0.136	0.275	8.3e-157	down
P4HA2	4.9e-161	0.496297	0.262	0.091	1.65e-156	up
PPP3CA	1.35e-160	0.565722	0.31	0.127	4.54e-156	up
LDHB	2.03e-160	-0.741345	0.4	0.527	6.85e-156	down
PRELP	4.11e-160	0.723012	0.281	0.109	1.38e-155	up
AQP1	1.02e-159	0.457812	0.313	0.123	3.43e-155	up
CTSA	2.47e-159	0.471502	0.433	0.228	8.32e-155	up
TLN1	4.27e-159	-0.81733	0.348	0.474	1.44e-154	down
MSRB3	1.56e-158	-0.745615	0.196	0.34	5.26e-154	down
TNFRSF21	1.59e-158	0.661411	0.286	0.112	5.37e-154	up
MPZL1	1.8e-158	0.474887	0.298	0.118	6.08e-154	up
KANK2	8.22e-157	-0.738377	0.188	0.331	2.77e-152	down
IL32	2.03e-156	0.475182	0.525	0.299	6.86e-152	up
SLC39A7	3.59e-156	0.470798	0.329	0.144	1.21e-151	up
DPP7	5.18e-156	0.440152	0.406	0.203	1.75e-151	up
UACA	7.35e-156	-0.89928	0.184	0.322	2.48e-151	down
RGCC	9.99e-155	0.882621	0.257	0.093	3.36e-150	up
CCL19	1.87e-154	0.963045	0.308	0.129	6.29e-150	up
CEBPD	2.53e-154	0.425669	0.767	0.585	8.51e-150	up
PTN	4.41e-154	0.729921	0.354	0.166	1.49e-149	up
TMED3	8.65e-154	0.453481	0.32	0.136	2.91e-149	up
YBX1	1.67e-153	-0.522559	0.755	0.774	5.64e-149	down
PKM	2.06e-151	0.504031	0.625	0.425	6.95e-147	up
VCAM1	2.38e-150	0.517675	0.368	0.176	8.02e-146	up
RPL30	9.28e-150	-0.386509	0.904	0.891	3.13e-145	down
SSR2	1.53e-148	0.434218	0.594	0.383	5.16e-144	up
2024-09-15	1.74e-148	0.431014	0.577	0.358	5.88e-144	up
HDLBP	1.97e-148	0.473131	0.432	0.239	6.63e-144	up
PSME2	2.31e-148	0.474395	0.51	0.308	7.78e-144	up
SEPP1	5.01e-148	0.578275	0.584	0.385	1.69e-143	up
TMED10	1.23e-147	0.442749	0.506	0.299	4.15e-143	up
MT-ND1	1.91e-147	-0.455462	0.952	0.947	6.42e-143	down
SURF4	4.06e-147	0.431405	0.351	0.165	1.37e-142	up
JTB	1.02e-146	0.446584	0.546	0.342	3.44e-142	up
MT1X	3.81e-146	0.731879	0.488	0.291	1.28e-141	up
ABL2	2.5e-145	0.560518	0.268	0.106	8.41e-141	up
GNAS	5.95e-144	-0.723935	0.539	0.612	2e-139	down
TMEM59	1.38e-143	0.405217	0.783	0.61	4.66e-139	up
GAS6	1.4e-143	0.596314	0.411	0.222	4.71e-139	up
RPS5	2.91e-143	-0.419517	0.885	0.889	9.79e-139	down
HSBP1	3.15e-143	0.445468	0.564	0.356	1.06e-138	up
MYC	1.34e-142	-0.889961	0.145	0.281	4.51e-138	down
SEC22B	8.73e-142	0.462204	0.305	0.132	2.94e-137	up
PDIA4	1.49e-141	0.423399	0.331	0.151	5.03e-137	up
PMP22	2.07e-141	0.367756	0.66	0.451	6.99e-137	up
HERPUD1	5.24e-141	0.423634	0.508	0.304	1.77e-136	up
SCARB2	1.24e-140	0.4648	0.377	0.195	4.18e-136	up
SDF4	1.68e-140	0.410233	0.402	0.211	5.65e-136	up
CRIP1	3e-140	-1.10022	0.357	0.502	1.01e-135	down
TSPO	6.71e-140	0.474403	0.686	0.501	2.26e-135	up
GLT8D1	7.15e-140	0.404114	0.277	0.111	2.41e-135	up
MAP7D3	1.7e-139	-0.694132	0.128	0.257	5.73e-135	down
PDLIM2	4.23e-139	0.436036	0.492	0.296	1.43e-134	up
PDIA6	6.33e-139	0.429791	0.507	0.308	2.13e-134	up
CPQ	8.24e-139	0.429003	0.353	0.172	2.78e-134	up
MCL1	2.61e-138	0.559566	0.598	0.421	8.78e-134	up
GLRX5	1.18e-137	-0.633218	0.21	0.346	3.98e-133	down
SAR1A	2.47e-137	0.47665	0.4	0.211	8.34e-133	up
PTRF	5.49e-137	-0.625287	0.611	0.657	1.85e-132	down
CD151	2.22e-136	-0.753681	0.412	0.518	7.48e-132	down
LAMB1	2.28e-136	0.408037	0.311	0.138	7.69e-132	up
MT-CO2	2.62e-136	-0.329599	0.991	0.991	8.83e-132	down
CKAP4	1.19e-135	0.447582	0.267	0.11	4.01e-131	up
CTSF	1.87e-135	0.450503	0.343	0.164	6.29e-131	up
FNDC3B	3.8e-135	0.49866	0.339	0.169	1.28e-130	up
PDIA3	2.09e-134	0.436025	0.586	0.384	7.05e-130	up
FKBP7	3.08e-134	0.434185	0.296	0.129	1.04e-129	up
BTF3	4.72e-134	-0.454102	0.771	0.785	1.59e-129	down
LGALS3BP	4.91e-134	0.407899	0.563	0.36	1.66e-129	up
RGS16	8.14e-132	-0.647102	0.352	0.522	2.74e-127	down
WBP5	5.73e-131	0.413158	0.51	0.309	1.93e-126	up
RTN4	1.66e-130	0.427771	0.653	0.463	5.59e-126	up
SELM	4.87e-130	0.328875	0.873	0.769	1.64e-125	up
GPX1	2.41e-129	0.429432	0.64	0.453	8.13e-125	up
VKORC1	2.68e-129	0.4174	0.494	0.301	9.04e-125	up
IL34	2.13e-127	0.370604	0.277	0.117	7.16e-123	up
KRT10	5.71e-127	0.396906	0.608	0.41	1.92e-122	up
SLFN5	9.25e-127	0.420196	0.294	0.133	3.12e-122	up
STAT2	3.54e-126	0.398343	0.259	0.105	1.19e-121	up
MGAT1	8.55e-125	0.409424	0.303	0.141	2.88e-120	up
PRDX4	1.32e-124	0.401558	0.432	0.247	4.44e-120	up
ATP2B4	1.62e-124	-0.564209	0.159	0.285	5.44e-120	down
NFKBIZ	5.87e-124	0.486957	0.481	0.299	1.98e-119	up
MPRIP	1.08e-122	-0.5919	0.159	0.281	3.65e-118	down
MORF4L2	6.18e-122	0.39409	0.508	0.317	2.08e-117	up
RHOBTB3	9.59e-121	0.379356	0.319	0.156	3.23e-116	up
PLAC9	1.56e-120	-0.562707	0.479	0.602	5.27e-116	down
RPL29	2.19e-120	-0.342929	0.909	0.901	7.37e-116	down
ZCCHC24	2.43e-120	0.342799	0.25	0.101	8.18e-116	up
LTBP4	2.73e-120	0.494411	0.317	0.154	9.21e-116	up
FBLIM1	2.93e-120	-0.661204	0.136	0.254	9.86e-116	down
RPL37A	8.71e-120	-0.36792	0.932	0.923	2.93e-115	down
CALR	2.43e-118	0.400653	0.655	0.477	8.18e-114	up
CRELD2	4.78e-118	0.384964	0.274	0.122	1.61e-113	up
TMBIM4	1.52e-117	0.364875	0.408	0.228	5.12e-113	up
CTSO	5.84e-117	0.363635	0.299	0.14	1.97e-112	up
SOD3	3.4e-116	-0.467401	0.776	0.816	1.15e-111	down
CTD-3252C9.4	8.55e-116	0.456961	0.473	0.29	2.88e-111	up
CTSL	1.65e-114	0.388856	0.415	0.241	5.57e-110	up
CASP4	2.29e-114	0.386645	0.265	0.118	7.71e-110	up
RPS3A	7.14e-114	-0.294856	0.946	0.936	2.41e-109	down
TNFRSF1A	1.41e-113	0.325271	0.508	0.316	4.75e-109	up
CD74	1.57e-113	0.375229	0.35	0.176	5.31e-109	up
LMAN1	2.71e-112	0.388716	0.42	0.247	9.12e-108	up
H3F3A	6.24e-112	-0.341818	0.859	0.861	2.1e-107	down
SPG21	8.78e-112	0.385863	0.273	0.125	2.96e-107	up
APH1A	3.56e-111	0.359741	0.265	0.12	1.2e-106	up
ERLEC1	4.07e-111	0.350879	0.414	0.239	1.37e-106	up
SSPN	4.48e-111	0.418891	0.4	0.231	1.51e-106	up
XBP1	9.4e-111	0.333652	0.433	0.253	3.17e-106	up
RRAD	1.08e-110	-0.30444	0.154	0.286	3.64e-106	down
RPS16	3.06e-110	-0.329335	0.91	0.902	1.03e-105	down
SPPL2A	6.11e-110	0.349207	0.345	0.184	2.06e-105	up
LIMA1	1.02e-109	0.426007	0.347	0.189	3.44e-105	up
TANK	1.42e-109	0.356157	0.294	0.142	4.79e-105	up
STAT1	1.45e-109	0.439359	0.285	0.137	4.9e-105	up
KCNQ1OT1	3e-109	0.419753	0.267	0.122	1.01e-104	up
ETHE1	7.25e-109	0.39944	0.258	0.116	2.44e-104	up
RPL28	7.43e-109	0.263503	0.939	0.888	2.5e-104	up
PICALM	2.53e-108	-0.56735	0.174	0.294	8.51e-104	down
SSR4	5.25e-108	0.291383	0.676	0.497	1.77e-103	up
SNAI2	7.8e-108	0.389662	0.329	0.172	2.63e-103	up
CRIM1	1.22e-107	-0.687605	0.164	0.28	4.09e-103	down
IFI27L2	3.75e-106	0.335274	0.465	0.284	1.26e-101	up
CTSD	3.87e-106	0.402334	0.454	0.289	1.3e-101	up
IFNGR2	4.56e-104	0.343405	0.304	0.154	1.54e-99	up
PDLIM1	4.88e-104	-0.685214	0.301	0.403	1.64e-99	down
ATP5G2	6.98e-104	-0.508724	0.626	0.673	2.35e-99	down
BTG3	9.83e-104	0.342646	0.331	0.175	3.31e-99	up
OS9	2.33e-103	0.340471	0.396	0.23	7.85e-99	up
A4GALT	6.22e-103	0.362151	0.315	0.165	2.1e-98	up
ZNF503	1.68e-102	0.357398	0.342	0.184	5.68e-98	up
TTC3	3.41e-102	0.381523	0.431	0.266	1.15e-97	up
COX6A1	4.97e-102	-0.550209	0.631	0.678	1.68e-97	down
COX7A2	7.61e-102	-0.5264	0.696	0.726	2.56e-97	down
TMEM179B	1.12e-101	0.325853	0.363	0.201	3.77e-97	up
PTS	2.48e-101	0.344819	0.278	0.134	8.36e-97	up
BST2	6.26e-101	-0.506453	0.31	0.449	2.11e-96	down
GLUD1	6.31e-101	0.355068	0.336	0.185	2.13e-96	up
RPL14	8.76e-101	-0.35294	0.867	0.851	2.95e-96	down
CTGF	1.01e-100	0.548444	0.547	0.382	3.4e-96	up
HMGN1	2.18e-100	0.377705	0.495	0.323	7.36e-96	up
SQSTM1	4.77e-100	0.366503	0.553	0.386	1.61e-95	up
SCPEP1	1.28e-99	0.333733	0.393	0.23	4.32e-95	up
WIPF1	3.73e-99	0.306521	0.289	0.143	1.26e-94	up
ZBTB20	5.64e-99	0.331424	0.363	0.207	1.9e-94	up
CSTB	6.1e-99	0.348686	0.565	0.39	2.05e-94	up
GYPC	9.26e-99	0.332338	0.296	0.15	3.12e-94	up
TAPBP	9.98e-99	0.361862	0.41	0.247	3.36e-94	up
SLC40A1	2.76e-98	0.430126	0.287	0.147	9.3e-94	up
MT-CO1	4.13e-98	-0.264084	0.995	0.988	1.39e-93	down
ERGIC3	1.05e-97	0.315709	0.386	0.224	3.53e-93	up
STOM	1.59e-97	-0.645309	0.496	0.561	5.35e-93	down
GALNT1	1.52e-96	0.381733	0.264	0.13	5.11e-92	up
RPL10A	2.69e-96	-0.324045	0.92	0.914	9.06e-92	down
SERP1	3.84e-96	0.324488	0.488	0.316	1.29e-91	up
EGR1	9.94e-96	0.265601	0.71	0.535	3.35e-91	up
CNIH1	1.32e-95	0.321131	0.318	0.169	4.45e-91	up
AP3S1	2.09e-95	0.340514	0.471	0.299	7.04e-91	up
RPN1	3.7e-95	0.312251	0.31	0.165	1.25e-90	up
OST4	1.83e-94	0.319987	0.758	0.596	6.18e-90	up
SUMO3	2.52e-94	0.316293	0.372	0.215	8.51e-90	up
DNAJC1	2.76e-94	0.30328	0.255	0.121	9.29e-90	up
VIM	3.37e-94	0.328308	0.975	0.93	1.14e-89	up
SEC31A	3.29e-93	0.349316	0.437	0.275	1.11e-88	up
NFIC	4.81e-93	0.326357	0.475	0.312	1.62e-88	up
BTG1	6.01e-93	-0.658012	0.621	0.672	2.03e-88	down
TNFRSF12A	1.37e-92	0.437564	0.295	0.157	4.63e-88	up
IER5L	4.29e-92	-0.653166	0.186	0.295	1.45e-87	down
GINM1	4.5e-92	0.299458	0.395	0.239	1.52e-87	up
IL6ST	6.48e-92	0.348845	0.453	0.292	2.18e-87	up
KRTCAP2	9.98e-92	0.352657	0.37	0.217	3.36e-87	up
SPATS2L	7.06e-91	0.28343	0.604	0.419	2.38e-86	up
UQCRB	1.28e-90	-0.471675	0.724	0.732	4.33e-86	down
HLA-B	2.94e-90	0.307285	0.928	0.89	9.91e-86	up
MT-ND3	3.2e-90	-0.291147	0.977	0.981	1.08e-85	down
TNS2	4.25e-90	-0.547212	0.159	0.265	1.43e-85	down
PRCP	3.6e-89	0.313651	0.277	0.138	1.21e-84	up
SLC25A5	4.3e-89	-0.598584	0.371	0.463	1.45e-84	down
CNN2	1.56e-88	0.264015	0.296	0.155	5.24e-84	up
BMP1	2e-88	0.303851	0.253	0.123	6.74e-84	up
SPRY1	2.53e-88	0.41619	0.442	0.285	8.54e-84	up
TAX1BP3	8.58e-88	0.335803	0.298	0.161	2.89e-83	up
SNHG8	1.1e-87	0.314293	0.485	0.322	3.71e-83	up
BDH2	1.21e-87	0.277835	0.26	0.129	4.07e-83	up
ETS1	2.39e-87	-0.59606	0.183	0.285	8.07e-83	down
LTBP3	4.87e-87	0.338415	0.293	0.157	1.64e-82	up
SEC11A	6.7e-87	0.306733	0.524	0.362	2.26e-82	up
COX5B	7.78e-87	-0.486774	0.635	0.665	2.62e-82	down
SHFM1	8.49e-87	-0.491746	0.64	0.672	2.86e-82	down
CHURC1	9.08e-87	-0.612464	0.359	0.453	3.06e-82	down
MT1E	2.19e-86	0.402632	0.53	0.366	7.39e-82	up
CHID1	2.59e-86	0.269639	0.267	0.135	8.71e-82	up
RPLP0	4.91e-86	0.262069	0.903	0.828	1.65e-81	up
RAC1	5.59e-86	-0.403817	0.71	0.722	1.88e-81	down
EEF1B2	5.63e-86	-0.508808	0.609	0.634	1.9e-81	down
MTRNR2L12	2.01e-85	-0.707317	0.399	0.515	6.77e-81	down
NDUFB7	2.06e-85	-0.568154	0.505	0.567	6.93e-81	down
SSR3	2.5e-85	0.289704	0.403	0.248	8.43e-81	up
LAMP1	5.06e-85	0.310012	0.489	0.328	1.7e-80	up
C1orf122	5.5e-85	0.302478	0.396	0.246	1.85e-80	up
SH3BGRL3	7.79e-85	0.34857	0.544	0.377	2.63e-80	up
TMCO1	4.67e-84	0.260967	0.449	0.288	1.57e-79	up
ATRAID	3.01e-83	0.277202	0.532	0.366	1.01e-78	up
UBE2E3	3.45e-83	0.250428	0.363	0.215	1.16e-78	up
ITM2C	9.13e-83	0.27451	0.398	0.245	3.08e-78	up
MTCH1	1.69e-82	0.285897	0.413	0.263	5.69e-78	up
ASPH	5.65e-82	0.290126	0.436	0.283	1.9e-77	up
GNG12	5.68e-82	0.300662	0.301	0.167	1.91e-77	up
HSPA5	2.09e-81	0.312633	0.547	0.385	7.04e-77	up
PLIN3	1.06e-80	0.26349	0.264	0.137	3.59e-76	up
PPA1	1.12e-80	0.289253	0.45	0.29	3.77e-76	up
PRRX2	1.47e-80	0.312275	0.392	0.245	4.96e-76	up
SEC61B	1.64e-80	0.282209	0.678	0.528	5.51e-76	up
PXDN	5.15e-80	0.295993	0.346	0.205	1.74e-75	up
DECR1	1.87e-79	0.291672	0.275	0.148	6.29e-75	up
DNAJC3	1.99e-79	0.274321	0.363	0.218	6.72e-75	up
PLSCR1	7.68e-79	0.265839	0.256	0.131	2.59e-74	up
SORBS3	1.16e-78	-0.555613	0.209	0.305	3.91e-74	down
RPL24	1.71e-78	-0.311933	0.866	0.853	5.76e-74	down
ZEB2	2.53e-78	-0.628648	0.4	0.479	8.52e-74	down
PSMB9	8.02e-78	0.291375	0.354	0.215	2.7e-73	up
LMAN2	9.72e-78	0.289497	0.396	0.248	3.27e-73	up
AKAP12	1.17e-77	0.32961	0.348	0.211	3.95e-73	up
NUCB2	8.79e-77	0.303115	0.28	0.155	2.96e-72	up
DAD1	1.36e-76	0.295276	0.627	0.466	4.59e-72	up
GPX3	2.47e-76	-0.53863	0.186	0.291	8.33e-72	down
CDC42EP5	2.83e-76	0.260007	0.25	0.131	9.55e-72	up
CD9	5.79e-76	0.397263	0.782	0.646	1.95e-71	up
CTSZ	6.03e-76	0.316011	0.381	0.245	2.03e-71	up
SEC61G	3.99e-74	0.290373	0.705	0.554	1.35e-69	up
LINC00657	5.07e-74	0.308841	0.445	0.3	1.71e-69	up
CYSTM1	1.73e-73	-0.532019	0.273	0.373	5.83e-69	down
RPS6	4.93e-73	-0.286026	0.958	0.945	1.66e-68	down
MORF4L1	9.72e-73	0.272732	0.782	0.639	3.28e-68	up
OAZ1	3.6e-72	0.263692	0.784	0.651	1.21e-67	up
IFITM2	7.38e-72	-0.379419	0.76	0.799	2.49e-67	down
CHCHD10	8.58e-72	-0.557354	0.422	0.495	2.89e-67	down
ROCK2	1.42e-71	-0.513216	0.204	0.296	4.77e-67	down
KDELR1	2.56e-71	0.270621	0.444	0.304	8.63e-67	up
YIF1A	5.78e-71	0.265227	0.391	0.25	1.95e-66	up
DNAJA1	1.88e-70	0.297237	0.55	0.398	6.32e-66	up
REV3L	2.27e-70	0.267346	0.308	0.182	7.65e-66	up
ARL2BP	3.03e-70	0.250719	0.309	0.182	1.02e-65	up
LRP10	4.83e-70	0.25668	0.314	0.186	1.63e-65	up
SKP1	1.59e-69	-0.375916	0.78	0.779	5.36e-65	down
CTTN	2.98e-69	0.296809	0.398	0.259	1.01e-64	up
CAP1	5.98e-69	-0.540465	0.369	0.442	2.01e-64	down
GAPDH	1.33e-68	-0.307576	0.854	0.849	4.48e-64	down
CCNL1	6.35e-68	0.325288	0.526	0.384	2.14e-63	up
AKR1A1	1.04e-67	0.254614	0.319	0.192	3.49e-63	up
LMNA	2.23e-67	0.348634	0.857	0.798	7.52e-63	up
FMO3	3.27e-67	-0.626165	0.203	0.292	1.1e-62	down
WDR1	3.45e-67	-0.500929	0.221	0.312	1.16e-62	down
HSPG2	5.14e-67	0.258088	0.289	0.164	1.73e-62	up
TXN	5.17e-67	0.286826	0.674	0.528	1.74e-62	up
SSR1	5.87e-67	0.265024	0.338	0.209	1.98e-62	up
LMO4	5.96e-66	0.25963	0.399	0.265	2.01e-61	up
ARPC2	5.97e-66	-0.475184	0.564	0.591	2.01e-61	down
MRGPRF	1.37e-65	-0.534257	0.191	0.28	4.6e-61	down
CRISPLD2	7.88e-65	-0.782883	0.399	0.458	2.66e-60	down
GADD45A	2.59e-64	0.430985	0.323	0.208	8.74e-60	up
RPS3	2.76e-64	-0.258542	0.93	0.91	9.29e-60	down
SEPT11	7.65e-64	0.291102	0.356	0.229	2.58e-59	up
VGLL4	9.09e-64	0.257025	0.337	0.213	3.06e-59	up
HSP90B1	2.51e-63	0.269498	0.629	0.489	8.47e-59	up
ICAM1	3.55e-62	0.352267	0.263	0.153	1.2e-57	up
PPIA	7.36e-62	-0.379007	0.682	0.68	2.48e-57	down
NRP1	3.77e-61	0.26377	0.272	0.16	1.27e-56	up
GSN	9.61e-61	0.327922	0.627	0.697	3.24e-56	up
INAFM1	1.32e-60	-0.536056	0.24	0.328	4.45e-56	down
SRRM2	2.09e-60	-0.492412	0.405	0.472	7.05e-56	down
ITGAV	5.57e-60	0.25701	0.311	0.194	1.88e-55	up
PLS3	1.04e-59	-0.505424	0.224	0.312	3.5e-55	down
RPS21	1.38e-59	-0.341967	0.766	0.76	4.64e-55	down
HINT1	6.26e-59	-0.379564	0.633	0.651	2.11e-54	down
GOLIM4	6.37e-58	0.33441	0.426	0.298	2.15e-53	up
SVIL	6.54e-58	0.297955	0.353	0.236	2.2e-53	up
CAMTA1	3.1e-57	-0.527455	0.368	0.442	1.04e-52	down
YWHAH	5.46e-56	-0.468202	0.322	0.403	1.84e-51	down
YWHAQ	1.4e-55	-0.476265	0.471	0.526	4.72e-51	down
RPL23A	2.02e-55	-0.269324	0.947	0.934	6.82e-51	down
HSP90AB1	3.09e-55	-0.356832	0.701	0.711	1.04e-50	down
KTN1	4.85e-54	-0.485648	0.463	0.509	1.63e-49	down
ATP5B	5.8e-54	-0.473484	0.464	0.512	1.95e-49	down
EMP2	4.2e-53	-0.436173	0.262	0.344	1.42e-48	down
ANAPC16	5.62e-53	-0.505196	0.451	0.501	1.89e-48	down
ID2	2.45e-52	0.330249	0.305	0.196	8.25e-48	up
MYH9	1.98e-51	-0.553559	0.47	0.506	6.67e-47	down
RSU1	3.78e-51	-0.438997	0.248	0.327	1.27e-46	down
SMDT1	1.13e-50	-0.457558	0.256	0.336	3.8e-46	down
COL4A2	1.55e-50	-0.817084	0.514	0.529	5.24e-46	down
COX7C	1.47e-49	-0.37281	0.715	0.699	4.95e-45	down
COX14	1.71e-48	-0.508306	0.311	0.378	5.77e-44	down
MAT2A	2.27e-48	-0.456714	0.205	0.28	7.66e-44	down
SLCO3A1	3.52e-48	-0.544521	0.261	0.331	1.19e-43	down
TUBA1A	3.57e-48	-0.507201	0.506	0.549	1.2e-43	down
MRPS6	1.55e-47	0.401524	0.292	0.197	5.22e-43	up
RPS25	1.39e-45	-0.253169	0.934	0.913	4.69e-41	down
ILK	3.34e-45	-0.482314	0.313	0.376	1.12e-40	down
PKIG	2.27e-44	-0.486368	0.305	0.373	7.66e-40	down
CHCHD2	3.14e-44	-0.304601	0.702	0.698	1.06e-39	down
EIF3K	8.69e-44	-0.400191	0.545	0.57	2.93e-39	down
RHOQ	3.74e-43	-0.444153	0.193	0.26	1.26e-38	down
GPM6B	2.02e-42	-0.555194	0.202	0.269	6.81e-38	down
BBX	1.88e-41	-0.431133	0.254	0.321	6.35e-37	down
SLC38A2	2.35e-41	-0.596547	0.358	0.414	7.92e-37	down
COX17	5.86e-41	-0.473527	0.259	0.327	1.97e-36	down
EIF4A2	6.08e-41	-0.401011	0.568	0.591	2.05e-36	down
HCFC1R1	6.5e-41	-0.496667	0.416	0.46	2.19e-36	down
ACTN1	3.98e-40	-0.459404	0.352	0.405	1.34e-35	down
TXNIP	4.23e-40	-0.532893	0.262	0.332	1.43e-35	down
TACC1	9.7e-40	-0.444201	0.32	0.381	3.27e-35	down
SERPINB6	1.14e-39	-0.435403	0.266	0.331	3.86e-35	down
SLC25A3	2.92e-39	-0.331417	0.585	0.594	9.82e-35	down
CTNNB1	9.78e-39	0.314969	0.404	0.298	3.3e-34	up
VCL	1.94e-38	-0.435737	0.275	0.336	6.53e-34	down
CCDC107	5.48e-38	-0.43896	0.25	0.314	1.85e-33	down
COX7B	9.12e-38	-0.421687	0.56	0.579	3.07e-33	down
DEK	2.81e-37	-0.439345	0.374	0.424	9.46e-33	down
NR4A2	3.52e-37	0.25538	0.368	0.268	1.19e-32	up
NDUFB10	6.97e-36	-0.380987	0.493	0.52	2.35e-31	down
NDUFS5	7.57e-36	-0.345365	0.603	0.605	2.55e-31	down
PNN	3.94e-35	-0.409053	0.25	0.312	1.33e-30	down
PSMA7	2.24e-34	-0.323407	0.622	0.627	7.56e-30	down
IER3	2.38e-34	0.366915	0.544	0.447	8.02e-30	up
HNRNPA3	4.7e-34	-0.375289	0.471	0.503	1.58e-29	down
NDUFB9	1.09e-33	-0.448114	0.376	0.424	3.67e-29	down
ITGB1	1.52e-33	-0.30222	0.733	0.708	5.14e-29	down
NCL	1.98e-33	-0.393274	0.498	0.53	6.67e-29	down
CCT3	3.09e-33	-0.398262	0.265	0.322	1.04e-28	down
ASAH1	5.25e-33	-0.466651	0.313	0.363	1.77e-28	down
ANP32B	1.71e-32	-0.408732	0.273	0.326	5.75e-28	down
SON	3.87e-32	-0.389974	0.578	0.595	1.31e-27	down
UBXN1	6.84e-32	-0.395359	0.365	0.412	2.31e-27	down
HBB	1.4e-31	-0.359416	0.366	0.276	4.7e-27	down
FERMT2	1.81e-31	-0.379203	0.215	0.272	6.11e-27	down
RBBP7	2.28e-31	-0.341448	0.192	0.252	7.69e-27	down
KLF2	2.47e-31	-0.644007	0.414	0.451	8.31e-27	down
SLIT3	3.01e-31	-0.366972	0.237	0.3	1.01e-26	down
ATP1A1	5.44e-31	-0.421155	0.325	0.375	1.83e-26	down
JAK1	1.06e-30	-0.39796	0.37	0.409	3.56e-26	down
FDCSP	1.99e-30	0.990826	0.629	0.536	6.69e-26	up
MTRNR2L8	1.1e-29	-0.482069	0.424	0.465	3.69e-25	down
PJA2	2.06e-29	-0.362087	0.233	0.289	6.96e-25	down
TUBA1B	4.39e-29	-0.395271	0.608	0.61	1.48e-24	down
DDX18	1.61e-28	-0.413559	0.304	0.354	5.41e-24	down
CSNK1E	1.31e-27	-0.365679	0.201	0.253	4.41e-23	down
NDUFB8	1.87e-27	-0.409756	0.426	0.459	6.31e-23	down
PFN1	1.94e-27	-0.292652	0.79	0.761	6.55e-23	down
CNBP	3.31e-27	-0.375807	0.523	0.54	1.12e-22	down
YWHAB	1.98e-26	-0.345276	0.533	0.54	6.67e-22	down
NDUFB4	3.12e-26	-0.360977	0.482	0.504	1.05e-21	down
USMG5	6.22e-25	-0.367068	0.569	0.569	2.1e-20	down
NDUFS6	7.63e-25	-0.370539	0.406	0.435	2.57e-20	down
ADGRA2	1.11e-24	-0.316821	0.207	0.259	3.76e-20	down
SYPL1	1.87e-24	-0.410546	0.369	0.404	6.29e-20	down
GADD45GIP1	4.74e-24	-0.365651	0.393	0.42	1.6e-19	down
RAD23A	7.2e-24	-0.380479	0.303	0.346	2.42e-19	down
CYCS	7.8e-24	-0.520842	0.457	0.472	2.63e-19	down
C10orf10	1.28e-23	0.78936	0.273	0.218	4.33e-19	up
CDKN1A	2.52e-23	-0.578868	0.306	0.35	8.49e-19	down
C8orf4	8.76e-23	0.251741	0.455	0.382	2.95e-18	up
CHN1	1.03e-22	-0.600787	0.442	0.442	3.48e-18	down
XRCC5	1.56e-22	-0.370759	0.338	0.373	5.24e-18	down
PSIP1	1.92e-22	-0.317942	0.224	0.274	6.46e-18	down
ASAP1	3.63e-22	-0.368507	0.245	0.287	1.22e-17	down
ID1	5.36e-22	-0.433205	0.298	0.341	1.81e-17	down
MSN	1.5e-21	-0.335517	0.299	0.336	5.05e-17	down
C1orf54	1.54e-21	-0.345688	0.236	0.283	5.2e-17	down
NAP1L1	3.03e-21	-0.316141	0.595	0.585	1.02e-16	down
C5orf24	3.15e-21	-0.367371	0.221	0.266	1.06e-16	down
S100A8	4.5e-21	0.25354	0.42	0.329	1.52e-16	up
ATP5O	6.84e-21	-0.389933	0.454	0.47	2.3e-16	down
SNRPB	9.91e-21	-0.3508	0.351	0.384	3.34e-16	down
SRSF7	1.1e-20	-0.324072	0.458	0.484	3.7e-16	down
MSX1	3.98e-20	-0.483224	0.234	0.276	1.34e-15	down
BAG1	4.73e-20	-0.310108	0.217	0.26	1.59e-15	down
IGLC2	5.41e-20	-0.466296	0.38	0.3	1.82e-15	down
PPP1R15A	5.62e-20	-0.40692	0.624	0.618	1.89e-15	down
UGCG	1.5e-19	-0.411992	0.294	0.33	5.04e-15	down
WASF2	1.89e-19	-0.35449	0.413	0.435	6.37e-15	down
CD81	2.18e-19	-0.250638	0.644	0.637	7.35e-15	down
PA2G4	2.26e-19	-0.342764	0.298	0.336	7.61e-15	down
UQCRC2	1.05e-18	-0.336313	0.248	0.289	3.52e-14	down
MRPL32	1.1e-18	-0.363064	0.227	0.267	3.72e-14	down
COX8A	3.8e-18	-0.313505	0.547	0.541	1.28e-13	down
RRAS	4.73e-18	-0.386599	0.33	0.355	1.59e-13	down
EGFL6	6.16e-18	-0.472826	0.255	0.293	2.08e-13	down
ARGLU1	1.89e-17	-0.310328	0.397	0.42	6.36e-13	down
YWHAZ	1.96e-17	-0.28732	0.51	0.511	6.6e-13	down
ECE1	2.02e-17	-0.372812	0.227	0.261	6.81e-13	down
NR4A1	4.12e-17	-0.325107	0.507	0.53	1.39e-12	down
TUBB4B	4.2e-17	-0.32018	0.301	0.336	1.42e-12	down
ATP5D	5.46e-17	-0.288316	0.539	0.534	1.84e-12	down
MRPL33	6.71e-17	-0.377866	0.421	0.435	2.26e-12	down
NDUFAB1	1e-16	-0.293437	0.347	0.375	3.37e-12	down
TRMT112	1.79e-16	-0.284577	0.557	0.554	6.03e-12	down
IK	2.06e-16	-0.304398	0.256	0.292	6.95e-12	down
DYNC1LI2	2.63e-16	-0.283237	0.227	0.266	8.87e-12	down
EIF5B	3.04e-16	-0.34702	0.355	0.382	1.03e-11	down
IGKC	9.62e-16	-0.898661	0.632	0.543	3.24e-11	down
CLIC1	1.55e-15	-0.264296	0.584	0.566	5.21e-11	down
YBX3	2.53e-15	-0.286665	0.628	0.606	8.53e-11	down
CCT6A	2.55e-15	-0.283608	0.232	0.266	8.6e-11	down
POLR2J3	2.67e-15	-0.346856	0.229	0.263	9e-11	down
SRRM1	4.3e-15	-0.333987	0.404	0.425	1.45e-10	down
TAX1BP1	6.54e-15	-0.330042	0.362	0.385	2.2e-10	down
COX20	6.77e-15	-0.307612	0.22	0.256	2.28e-10	down
C9orf3	7.5e-15	-0.334293	0.364	0.388	2.53e-10	down
HSPB1	1e-14	-0.335998	0.707	0.674	3.39e-10	down
H2AFZ	1.01e-14	-0.296599	0.517	0.517	3.41e-10	down
EIF4B	1.03e-14	-0.308612	0.315	0.341	3.47e-10	down
VDAC2	1.07e-14	-0.301284	0.378	0.397	3.6e-10	down
LUC7L3	2e-14	-0.357991	0.34	0.363	6.74e-10	down
U2SURP	2.69e-14	-0.325474	0.247	0.279	9.06e-10	down
HSPD1	2.78e-14	-0.309277	0.295	0.322	9.37e-10	down
ARID5B	3.78e-14	-0.28752	0.575	0.58	1.27e-09	down
LRRFIP1	1.19e-13	-0.27614	0.274	0.305	4.01e-09	down
VAMP2	1.87e-13	-0.326113	0.468	0.473	6.3e-09	down
SRSF3	1.91e-13	-0.288623	0.563	0.547	6.43e-09	down
RALBP1	1.92e-13	-0.258558	0.236	0.269	6.48e-09	down
CCT8	2.23e-13	-0.274641	0.253	0.284	7.52e-09	down
ADD1	2.77e-13	-0.259912	0.218	0.25	9.34e-09	down
PDCD10	1.31e-12	-0.269649	0.22	0.253	4.43e-08	down
IGHG4	2.72e-12	-0.627395	0.257	0.201	9.16e-08	down
TECR	3.44e-12	-0.339808	0.252	0.279	1.16e-07	down
NSA2	6.61e-12	-0.291096	0.298	0.32	2.23e-07	down
MPHOSPH8	8.62e-12	-0.310045	0.297	0.322	2.91e-07	down
ACTR3	1.21e-11	-0.269257	0.322	0.341	4.07e-07	down
EIF3D	1.34e-11	-0.29653	0.273	0.298	4.51e-07	down
PPIG	1.43e-11	-0.298838	0.334	0.353	4.83e-07	down
CYC1	1.49e-11	-0.307087	0.299	0.323	5.01e-07	down
ESD	2.27e-11	-0.315308	0.415	0.426	7.64e-07	down
DDX46	2.37e-11	-0.285965	0.278	0.304	7.99e-07	down
NOL7	2.58e-11	-0.282891	0.249	0.275	8.69e-07	down
TMEM256	2.58e-11	-0.342511	0.269	0.293	8.7e-07	down
CBX6	3.36e-11	-0.320683	0.335	0.358	1.13e-06	down
MDH2	4.9e-11	-0.27919	0.291	0.313	1.65e-06	down
RNASEH2C	5.34e-11	-0.327066	0.321	0.34	1.8e-06	down
CHD4	7.9e-11	-0.278702	0.235	0.262	2.66e-06	down
TOMM20	8.89e-11	-0.29049	0.355	0.365	3e-06	down
KIF5B	9.52e-11	-0.278945	0.35	0.365	3.21e-06	down
EIF3G	9.89e-11	-0.258801	0.408	0.416	3.33e-06	down
HNRNPM	1.61e-10	-0.268087	0.388	0.399	5.42e-06	down
PCM1	1.77e-10	-0.278693	0.268	0.292	5.95e-06	down
VPS28	2.2e-10	-0.270162	0.396	0.406	7.42e-06	down
NCOR1	4.59e-10	-0.263462	0.269	0.292	1.55e-05	down
DYNC1I2	4.97e-10	-0.283542	0.351	0.367	1.67e-05	down
NDUFS7	5.5e-10	-0.306098	0.333	0.351	1.85e-05	down
SYF2	5.72e-10	-0.302233	0.361	0.373	1.93e-05	down
MACF1	6.11e-10	-0.279365	0.324	0.339	2.06e-05	down
MYO1C	7.9e-10	-0.270415	0.254	0.276	2.66e-05	down
NUDC	1.15e-09	-0.273848	0.331	0.347	3.87e-05	down
EIF3E	2.02e-09	-0.265295	0.598	0.576	6.81e-05	down
MAGED2	2.69e-09	-0.273196	0.382	0.391	9.07e-05	down
ATP1B3	4.64e-09	-0.275765	0.28	0.3	0.000156373	down
H1FX	6.56e-09	-0.297543	0.311	0.33	0.000221073	down
H2AFJ	7.91e-09	-0.324882	0.411	0.408	0.000266485	down
GOLGB1	8.04e-09	-0.279486	0.258	0.277	0.000270881	down
GHITM	1.11e-08	-0.286568	0.342	0.353	0.000373429	down
ATRX	1.12e-08	-0.28313	0.351	0.361	0.000377059	down
PIN1	1.62e-08	-0.254006	0.26	0.281	0.000547471	down
ATP5A1	2.3e-08	-0.28037	0.435	0.434	0.000776342	down
HES1	2.37e-08	-0.270385	0.363	0.388	0.000797013	down
EIF3L	2.91e-08	-0.286063	0.386	0.39	0.000980917	down
SRSF5	3.39e-08	-0.271239	0.527	0.506	0.00114307	down
TAF7	4.38e-08	-0.258169	0.277	0.299	0.00147733	down
SSB	4.98e-08	-0.283196	0.348	0.354	0.00167682	down
ALKBH7	5.72e-08	-0.267475	0.297	0.312	0.00192595	down
SSBP1	7.89e-08	-0.272392	0.37	0.376	0.00265743	down
ATP5G3	8.03e-08	-0.251603	0.537	0.517	0.0027061	down
FIS1	8.55e-08	-0.254087	0.44	0.435	0.00288233	down
ANKRD12	9.28e-08	-0.274949	0.381	0.388	0.003126	down
HNRNPH3	9.87e-08	-0.270962	0.313	0.326	0.00332565	down
GLTSCR2	1.03e-07	-0.264081	0.49	0.476	0.00348047	down
PRMT1	1.36e-07	-0.292179	0.303	0.316	0.00457166	down
SRSF10	1.39e-07	-0.260467	0.294	0.309	0.00467656	down
C1QBP	1.7e-07	-0.265607	0.305	0.319	0.00573388	down
ATP5I	2.69e-07	-0.259146	0.578	0.558	0.00907118	down
NHP2	4.28e-07	-0.260007	0.256	0.274	0.0144273	down
RSF1	5.6e-07	-0.265523	0.247	0.264	0.0188584	down
EIF3H	6.68e-07	-0.251662	0.404	0.403	0.0224975	down
PTEN	8.69e-07	-0.278618	0.398	0.397	0.0292747	down
