# Supplementary material for: Analysis of immunogenic cell death in periodontitis based on scRNA-seq and bulk RNA-seq data
Source: Front Immunol. 2024 Nov 1;15:1438998. doi: 10.3389/fimmu.2024.1438998 (PMC11568468; doi:10.3389/fimmu.2024.1438998)
Supplement: Supplementary file 8 [file Table6.xlsx]

## Sheet: Sheet1
Supplementary Table 6: Differentially expressed genes between fibroblasts and melanocytes (logFC > 0.25, p < 0.05)
gene	p_val	avg_log2FC	pct.1(Fibroblasts)	pct.2(Melanocytes)	p_val_adj	group
MCOLN3	0	-1.47701	0.018	0.401	0	down
SORT1	0	-0.877159	0.005	0.3	0	down
S100A1	0	-2.82555	0.001	0.502	0	down
BCAN	0	-1.51691	0.002	0.41	0	down
CDC42EP3	0	-1.74396	0.032	0.525	0	down
MITF	0	-2.98291	0.043	0.71	0	down
ST3GAL6	0	-1.10078	0.004	0.346	0	down
ROPN1B	0	-1.03261	0	0.318	0	down
VEPH1	0	-1.11592	0.001	0.336	0	down
KIT	0	-1.47702	0.009	0.433	0	down
SNCA	0	-2.57987	0.011	0.719	0	down
INPP4B	0	-0.906535	0.008	0.3	0	down
SLC25A4	0	-1.58093	0.016	0.475	0	down
GCNT2	0	-0.956617	0.002	0.295	0	down
PKIB	0	-0.79065	0.003	0.272	0	down
FABP7	0	-2.38645	0	0.373	0	down
PTPRZ1	0	-0.875646	0.001	0.253	0	down
GPR143	0	-1.94552	0.001	0.493	0	down
PLP1	0	-3.36629	0.01	0.834	0	down
L1CAM	0	-1.12261	0.002	0.286	0	down
LZTS1	0	-0.823793	0.007	0.272	0	down
NOV	0	-2.2446	0.017	0.456	0	down
MLANA	0	-5.19783	0.002	0.806	0	down
TYRP1	0	-5.59258	0.007	0.636	0	down
PSAT1	0	-1.11354	0.007	0.35	0	down
AIF1L	0	-1.41814	0.007	0.429	0	down
TYR	0	-3.08185	0.001	0.677	0	down
PMEL	0	-5.856	0.005	0.829	0	down
ERBB3	0	-1.3889	0.002	0.415	0	down
SHISA2	0	-1.1631	0.003	0.281	0	down
DCT	0	-6.99241	0.004	0.793	0	down
TRPM1	0	-2.1795	0.001	0.521	0	down
FMN1	0	-1.31519	0.012	0.355	0	down
CAPN3	0	-3.05527	0.009	0.7	0	down
SLC24A5	0	-1.38729	0	0.396	0	down
ADGRG1	0	-1.72769	0.006	0.525	0	down
CDH1	0	-1.27192	0.002	0.341	0	down
ST6GALNAC2	0	-1.14869	0.013	0.364	0	down
CDH19	0	-2.08658	0.001	0.438	0	down
MBP	0	-2.05412	0.019	0.562	0	down
GAPDHS	0	-0.988742	0	0.258	0	down
MIA	0	-2.21832	0.001	0.456	0	down
SOX10	0	-1.02824	0	0.309	0	down
S100B	0	-4.25827	0.008	0.774	0	down
NSG1	4.28e-299	-2.22877	0.051	0.622	1.44e-294	down
CHL1	3.66e-293	-1.15278	0.012	0.323	1.23e-288	down
RAB38	1.61e-246	-1.09122	0.019	0.364	5.41e-242	down
HACD1	7.21e-244	-1.47957	0.029	0.433	2.43e-239	down
CHCHD6	8.87e-244	-2.05542	0.04	0.502	2.99e-239	down
KCNAB2	2.1e-230	-1.0425	0.012	0.286	7.09e-226	down
TUBB2B	1.52e-228	-1.52988	0.034	0.456	5.11e-224	down
GMPR	1.77e-223	-1.67925	0.017	0.323	5.97e-219	down
STMN1	1.65e-221	-2.06351	0.068	0.622	5.55e-217	down
QPCT	3.77e-219	-3.45723	0.122	0.779	1.27e-214	down
EDNRB	6.28e-216	-2.27164	0.078	0.645	2.12e-211	down
SLC1A4	1.2e-184	-0.993639	0.018	0.3	4.04e-180	down
PIR	1.47e-182	-1.15818	0.029	0.378	4.95e-178	down
SCD	2.62e-178	-0.97385	0.021	0.323	8.83e-174	down
SEC11C	5.93e-175	-1.56185	0.061	0.525	2e-170	down
MLPH	1.71e-167	-1.13574	0.034	0.392	5.77e-163	down
TSTD1	4.8e-167	-0.815599	0.016	0.276	1.62e-162	down
AP1S2	6.05e-166	-2.18192	0.142	0.742	2.04e-161	down
MATN2	1.09e-159	-1.27631	0.019	0.286	3.68e-155	down
TFAP2A	1.27e-156	-1.33508	0.051	0.461	4.28e-152	down
GPM6B	6.9e-144	-2.381	0.202	0.816	2.32e-139	down
ITGA6	4.41e-136	-1.187	0.038	0.378	1.48e-131	down
COL1A2	2.44e-135	4.76336	0.991	0.498	8.22e-131	up
DCN	4.75e-134	4.6504	0.993	0.217	1.6e-129	up
COL3A1	1.12e-132	5.34576	0.983	0.341	3.78e-128	up
COL1A1	3.51e-131	5.56803	0.978	0.235	1.18e-126	up
DUSP4	4.21e-131	-0.922023	0.032	0.336	1.42e-126	down
GPR155	6.17e-131	-1.38068	0.033	0.341	2.08e-126	down
LUM	6.19e-131	4.61728	0.99	0.267	2.08e-126	up
ALDH1A1	1.25e-128	-1.21667	0.03	0.323	4.21e-124	down
C1S	3.34e-124	3.9925	0.954	0.115	1.13e-119	up
TM7SF3	3.11e-118	-1.3693	0.077	0.493	1.05e-113	down
COL6A2	4.38e-117	3.53422	0.944	0.29	1.47e-112	up
ST3GAL5	4.13e-115	-0.758491	0.022	0.267	1.39e-110	down
C1R	1.07e-113	3.83255	0.912	0.06	3.61e-109	up
EZR	4.24e-113	-1.292	0.052	0.401	1.43e-108	down
COL6A3	7.96e-109	3.86048	0.887	0.06	2.68e-104	up
COL6A1	3.31e-108	3.37045	0.922	0.346	1.11e-103	up
MARCKSL1	4.74e-106	-1.7673	0.127	0.594	1.6e-101	down
MMP2	3.77e-99	3.40933	0.855	0.069	1.27e-94	up
VAMP8	4.12e-99	-1.0381	0.038	0.323	1.39e-94	down
PCOLCE	1.89e-97	3.3341	0.848	0.069	6.36e-93	up
HMGA1	1.69e-96	-0.661504	0.026	0.263	5.69e-92	down
CRYAB	1.97e-95	-2.5745	0.236	0.719	6.64e-91	down
MOK	2.07e-95	-0.88332	0.032	0.29	6.98e-91	down
BAMBI	1.15e-94	-0.901985	0.029	0.276	3.89e-90	down
MFSD12	6.23e-93	-1.618	0.085	0.461	2.1e-88	down
PLA2G16	1.78e-90	-0.931096	0.047	0.346	6.01e-86	down
CD59	1.83e-89	-2.41641	0.622	0.903	6.15e-85	down
GAS7	2.19e-89	-1.10758	0.054	0.364	7.39e-85	down
IGFBP4	2.29e-88	3.07373	0.84	0.18	7.7e-84	up
RARRES2	6.28e-86	2.86744	0.845	0.143	2.12e-81	up
FBLN2	8.09e-86	2.88846	0.807	0.06	2.73e-81	up
FBLN1	8.24e-85	3.05313	0.787	0.037	2.78e-80	up
TMSB4X	1.09e-82	1.80495	0.992	0.82	3.66e-78	up
CADM1	2.7e-81	-1.22242	0.049	0.336	9.09e-77	down
CSRP1	7.95e-81	-1.34462	0.118	0.516	2.68e-76	down
GPR137B	1.45e-80	-1.22028	0.105	0.488	4.88e-76	down
MYO5A	2.76e-80	-1.04949	0.07	0.396	9.29e-76	down
PLAT	2.77e-80	-1.43001	0.084	0.433	9.33e-76	down
ILVBL	5.83e-80	-1.30313	0.075	0.41	1.96e-75	down
SOD3	3.98e-79	2.89699	0.776	0.06	1.34e-74	up
CTSK	4.04e-79	2.32475	0.863	0.406	1.36e-74	up
COL5A2	1.2e-78	2.88972	0.783	0.147	4.04e-74	up
PHGDH	7.97e-77	-0.840551	0.037	0.281	2.69e-72	down
SERPING1	1.05e-76	2.31107	0.809	0.134	3.55e-72	up
SELM	2.38e-76	2.0219	0.873	0.415	8.02e-72	up
SYNE2	1.32e-75	-1.06392	0.056	0.35	4.45e-71	down
NNMT	4.11e-75	2.65059	0.787	0.124	1.39e-70	up
THY1	5.13e-74	2.8427	0.724	0.037	1.73e-69	up
MXI1	5.66e-74	-1.0967	0.083	0.419	1.91e-69	down
DUSP1	6.65e-74	2.54697	0.875	0.479	2.24e-69	up
CDK2	6.65e-74	-0.642553	0.032	0.258	2.24e-69	down
PHACTR1	1.16e-73	-1.09651	0.052	0.332	3.91e-69	down
SAT1	1.61e-73	-1.98659	0.677	0.926	5.44e-69	down
SYNGR1	3.41e-73	-1.66061	0.166	0.585	1.15e-68	down
CRYL1	3.08e-71	-0.820624	0.05	0.323	1.04e-66	down
FXYD3	1.36e-70	-0.880125	0.044	0.3	4.57e-66	down
CXCL12	3.1e-70	3.44308	0.722	0.06	1.04e-65	up
VCAN	3.61e-69	3.16573	0.71	0.051	1.22e-64	up
IGFBP2	4.03e-68	3.98906	0.699	0.046	1.36e-63	up
SPARC	1.41e-67	1.98479	0.945	0.742	4.75e-63	up
HIBCH	2.08e-67	-1.13393	0.085	0.41	7.02e-63	down
FDFT1	2.41e-67	-0.95683	0.098	0.447	8.14e-63	down
MFAP4	3.15e-67	2.82325	0.683	0.018	1.06e-62	up
PRRX1	1.23e-66	2.1897	0.756	0.175	4.15e-62	up
GSTP1	1.31e-66	-1.79915	0.735	0.926	4.43e-62	down
SEMA3C	7.9e-64	-0.968854	0.051	0.309	2.66e-59	down
TRIB2	4.46e-61	-0.854754	0.061	0.332	1.5e-56	down
CRNDE	1.72e-60	-0.943005	0.089	0.406	5.78e-56	down
SFRP2	2.46e-60	3.31023	0.643	0.023	8.28e-56	up
STX7	3.2e-60	-1.31867	0.195	0.599	1.08e-55	down
CTHRC1	9.13e-60	2.9004	0.703	0.175	3.08e-55	up
FBN1	2.3e-59	2.35712	0.691	0.106	7.77e-55	up
VAT1	8.02e-59	-0.969164	0.1	0.424	2.7e-54	down
SERPINF1	9.27e-58	1.51105	0.891	0.281	3.12e-53	up
HMG20B	2.1e-57	-1.49863	0.168	0.539	7.09e-53	down
AEBP1	6.53e-57	1.85037	0.823	0.465	2.2e-52	up
SOD2	7.31e-57	2.9098	0.741	0.323	2.46e-52	up
ASAH1	7.79e-57	-1.77094	0.313	0.7	2.63e-52	down
FMOD	1.84e-56	2.20349	0.619	0.023	6.2e-52	up
WNT5A	5.2e-56	2.56602	0.603	0.005	1.75e-51	up
C4orf48	1.21e-55	-1.54927	0.407	0.76	4.08e-51	down
COL5A1	3.6e-55	2.16579	0.625	0.037	1.21e-50	up
DIO2	5.27e-55	2.77343	0.614	0.023	1.78e-50	up
FSTL1	6.77e-55	1.8474	0.767	0.3	2.28e-50	up
OSTM1	1.36e-54	-1.49437	0.114	0.433	4.58e-50	down
HTRA1	1.53e-54	2.18402	0.687	0.143	5.16e-50	up
CFH	1.98e-54	2.24654	0.648	0.06	6.68e-50	up
ENDOD1	6.07e-54	-0.867779	0.041	0.253	2.04e-49	down
QDPR	6.27e-54	-0.987151	0.105	0.419	2.11e-49	down
MXRA8	2.3e-53	1.81646	0.645	0.065	7.75e-49	up
CEBPB	2.3e-53	1.95581	0.741	0.3	7.76e-49	up
GPNMB	1.02e-52	-1.92139	0.536	0.797	3.42e-48	down
ADIRF	1.64e-52	1.58798	0.855	0.401	5.54e-48	up
UBL3	2.63e-52	-1.46246	0.207	0.567	8.85e-48	down
ANKRD37	1.83e-51	-0.813605	0.055	0.295	6.17e-47	down
TWIST2	2.15e-51	2.00695	0.588	0.023	7.24e-47	up
THBS2	2.92e-51	2.18585	0.591	0.037	9.85e-47	up
BGN	2.94e-51	2.29054	0.597	0.032	9.91e-47	up
APCDD1	3.16e-51	2.57094	0.71	0.281	1.06e-46	up
PLXNC1	5.73e-51	-0.836652	0.073	0.341	1.93e-46	down
MAD1L1	1.85e-50	-0.676068	0.046	0.263	6.22e-46	down
QPRT	2.23e-50	-0.886295	0.053	0.281	7.51e-46	down
SDCBP	4.56e-50	-1.70817	0.579	0.811	1.54e-45	down
MYO10	8.64e-50	-0.811626	0.083	0.359	2.91e-45	down
BACE2	2.15e-49	-1.249	0.233	0.599	7.23e-45	down
CBR1	2.41e-49	-1.39565	0.194	0.548	8.11e-45	down
PLPP3	1.59e-48	2.33527	0.569	0.023	5.35e-44	up
CRABP2	2.53e-47	1.97171	0.568	0.032	8.52e-43	up
SIGIRR	2.56e-47	-1.13241	0.191	0.548	8.62e-43	down
CXCL13	2.66e-47	4.67292	0.574	0.046	8.95e-43	up
IGFBP5	4.26e-47	2.70663	0.692	0.189	1.43e-42	up
IGFBP6	1.23e-46	2.32716	0.56	0.028	4.13e-42	up
CEBPD	1.5e-46	1.86277	0.767	0.309	5.06e-42	up
PDGFRA	6.49e-46	1.83596	0.553	0.018	2.19e-41	up
FTL	2.03e-45	0.883447	0.985	0.982	6.84e-41	up
CFD	3.96e-45	3.91522	0.555	0.041	1.34e-40	up
CALD1	1.13e-44	1.13487	0.898	0.765	3.8e-40	up
ATP1A1	1.15e-44	-1.4497	0.325	0.664	3.87e-40	down
TWIST1	2.35e-44	1.93522	0.54	0.018	7.92e-40	up
ASPN	2.71e-44	2.78401	0.538	0.023	9.12e-40	up
ATP1B3	7.63e-44	-1.12988	0.28	0.636	2.57e-39	down
MXRA5	1.19e-43	1.84209	0.553	0.037	4.02e-39	up
PDGFRB	3.21e-43	1.83355	0.515	0.009	1.08e-38	up
IFITM3	3.5e-43	0.980595	0.952	0.834	1.18e-38	up
DSTYK	5.79e-43	-0.810653	0.105	0.387	1.95e-38	down
ST3GAL4	8.27e-43	-1.22625	0.251	0.594	2.79e-38	down
ITPR2	1.37e-42	-1.04489	0.085	0.336	4.61e-38	down
CD63	4.46e-42	-0.976024	0.936	0.972	1.5e-37	down
CPE	7.35e-42	2.21416	0.527	0.032	2.48e-37	up
GNG2	9.71e-42	-0.829079	0.071	0.309	3.27e-37	down
NBL1	1.1e-41	2.15022	0.582	0.097	3.72e-37	up
TIMP1	1.39e-41	1.81344	0.854	0.659	4.69e-37	up
HPS4	1.65e-41	-0.615238	0.059	0.281	5.57e-37	down
CYSTM1	2.95e-41	-1.06611	0.273	0.622	9.93e-37	down
TBC1D16	4.48e-41	-0.898635	0.095	0.359	1.51e-36	down
BICC1	6.11e-41	1.62378	0.555	0.051	2.06e-36	up
SMS	2.17e-40	-0.683779	0.075	0.318	7.31e-36	down
RPLP1	5.05e-40	-0.715923	0.985	0.982	1.7e-35	down
TPM2	5.11e-40	1.68898	0.506	0.018	1.72e-35	up
CCL2	5.33e-40	2.11013	0.611	0.124	1.8e-35	up
CBR3	1.12e-39	-0.517465	0.059	0.276	3.78e-35	down
TMEM176B	1.4e-39	1.63938	0.576	0.083	4.73e-35	up
SGCD	2.08e-39	-0.798298	0.114	0.392	7.01e-35	down
CYR61	3.88e-39	2.4724	0.59	0.138	1.31e-34	up
RETSAT	5.03e-39	-0.689031	0.058	0.267	1.69e-34	down
CTGF	7.22e-39	2.31026	0.547	0.069	2.43e-34	up
PRMT2	1.13e-38	-1.00101	0.223	0.562	3.82e-34	down
COL12A1	2.16e-38	2.24219	0.623	0.23	7.27e-34	up
ACYP1	6.25e-38	-0.629995	0.069	0.295	2.1e-33	down
TNFAIP6	9.46e-38	2.17647	0.488	0.018	3.19e-33	up
CDK2AP2	1.6e-37	-0.566719	0.072	0.3	5.38e-33	down
OMD	2.21e-37	1.81141	0.47	0.005	7.46e-33	up
S100A4	2.55e-37	0.725528	0.947	0.562	8.6e-33	up
HSPB1	5.72e-37	-1.25038	0.707	0.885	1.93e-32	down
SOCS3	1.05e-36	1.35213	0.725	0.323	3.53e-32	up
GGT5	1.15e-36	1.67179	0.496	0.032	3.87e-32	up
JUNB	1.35e-36	1.14343	0.902	0.733	4.54e-32	up
EFEMP2	1.4e-36	1.47863	0.494	0.041	4.7e-32	up
MYL9	1.66e-36	1.21658	0.596	0.138	5.6e-32	up
MEG3	3.28e-36	1.17003	0.564	0.078	1.11e-31	up
LRP1	3.45e-36	1.51706	0.537	0.083	1.16e-31	up
CLCN3	4.54e-36	-0.719292	0.096	0.346	1.53e-31	down
GSTO1	5.25e-36	-1.24039	0.347	0.645	1.77e-31	down
GNPTAB	6.64e-36	-0.776999	0.094	0.336	2.24e-31	down
RAB31	1.01e-35	1.50482	0.495	0.037	3.41e-31	up
PON2	1.16e-35	-0.881887	0.158	0.452	3.92e-31	down
EGR1	1.62e-35	1.36885	0.71	0.29	5.45e-31	up
PRSS12	1.82e-35	1.67685	0.445	0	6.12e-31	up
ATP6V1B2	2e-35	-1.05751	0.154	0.438	6.74e-31	down
CXCL14	2.04e-35	3.29958	0.545	0.097	6.86e-31	up
FBXO32	2.08e-35	-0.615946	0.069	0.286	7e-31	down
RND3	2.53e-35	1.75103	0.582	0.161	8.53e-31	up
TKT	3.22e-35	-0.924264	0.156	0.433	1.08e-30	down
RAB32	3.86e-35	-1.3547	0.202	0.493	1.3e-30	down
CDH11	3.99e-35	1.48372	0.476	0.032	1.34e-30	up
SDC3	4.47e-35	-0.788979	0.1	0.35	1.51e-30	down
SEPP1	6.09e-35	1.49571	0.584	0.12	2.05e-30	up
TCF4	6.11e-35	1.26238	0.609	0.152	2.06e-30	up
UPP1	6.26e-35	-0.626823	0.068	0.281	2.11e-30	down
EMP3	6.52e-35	-1.45632	0.702	0.811	2.2e-30	down
DPT	6.56e-35	1.94946	0.444	0.005	2.21e-30	up
C9orf3	6.58e-35	-1.15485	0.364	0.668	2.22e-30	down
SLC3A2	8.6e-35	-1.0967	0.249	0.567	2.9e-30	down
OLFML3	8.74e-35	1.49306	0.494	0.041	2.95e-30	up
SERPINH1	1.17e-34	1.47237	0.612	0.217	3.94e-30	up
CYB561A3	1.45e-34	-1.51439	0.11	0.35	4.89e-30	down
H2AFZ	2.13e-34	-1.16568	0.517	0.756	7.18e-30	down
DBI	3.78e-34	-1.1478	0.561	0.797	1.28e-29	down
S100A10	5.69e-34	-0.948773	0.84	0.94	1.92e-29	down
CSTB	1.09e-33	-1.20834	0.565	0.806	3.68e-29	down
IGF2	2.55e-33	1.93325	0.436	0.009	8.59e-29	up
CCDC80	4.7e-33	1.42635	0.659	0.258	1.59e-28	up
TUBA1A	6.08e-33	-1.29877	0.506	0.751	2.05e-28	down
FGFR1	2.14e-32	1.46414	0.506	0.092	7.22e-28	up
ZDHHC12	3.52e-32	-0.5899	0.072	0.281	1.19e-27	down
ENPP2	3.89e-32	-0.826927	0.126	0.387	1.31e-27	down
PPIC	4.07e-32	1.39436	0.606	0.221	1.37e-27	up
LTBP1	5.84e-32	1.332	0.44	0.018	1.97e-27	up
IL32	6.19e-32	1.5289	0.525	0.092	2.08e-27	up
GEM	6.32e-32	1.65025	0.431	0.018	2.13e-27	up
CELF2	6.78e-32	-0.842419	0.162	0.452	2.28e-27	down
RPS6	8.67e-32	-0.661179	0.958	0.959	2.92e-27	down
SEPW1	8.78e-32	-1.0596	0.445	0.728	2.96e-27	down
COL14A1	9.97e-32	1.3218	0.527	0.088	3.36e-27	up
RAB7A	1.13e-31	-1.12353	0.428	0.705	3.8e-27	down
RPL37A	2.14e-31	-0.686414	0.932	0.963	7.2e-27	down
ITGBL1	2.37e-31	1.60417	0.428	0.018	8e-27	up
ARPC1B	3.09e-31	-1.19026	0.479	0.719	1.04e-26	down
AXL	5.74e-31	1.52379	0.425	0.014	1.94e-26	up
MRC2	6.93e-31	1.36735	0.425	0.018	2.33e-26	up
LAPTM4A	8.09e-31	0.939563	0.931	0.853	2.73e-26	up
ZFP36	1.22e-30	1.42441	0.79	0.521	4.11e-26	up
AHNAK2	1.27e-30	-0.738279	0.08	0.29	4.27e-26	down
GAS1	1.29e-30	1.81145	0.458	0.06	4.36e-26	up
CD44	1.46e-30	-0.915138	0.53	0.797	4.91e-26	down
PCMT1	1.87e-30	-0.919363	0.295	0.585	6.29e-26	down
PLAC9	3.31e-30	1.64049	0.479	0.065	1.12e-25	up
RCN3	4.31e-30	1.28365	0.445	0.032	1.45e-25	up
MDK	7.08e-30	1.63204	0.517	0.12	2.38e-25	up
LTBP2	8.15e-30	1.37774	0.399	0.005	2.75e-25	up
TPM1	8.64e-30	1.57432	0.531	0.152	2.91e-25	up
TMEM176A	1.75e-29	1.41778	0.469	0.065	5.91e-25	up
PAM	1.91e-29	1.49453	0.486	0.097	6.45e-25	up
RORB	2.33e-29	1.55844	0.407	0.018	7.85e-25	up
ISLR	3.14e-29	1.31415	0.387	0	1.06e-24	up
YBX1	3.14e-29	-0.809763	0.755	0.857	1.06e-24	down
PRRX2	3.3e-29	1.30983	0.392	0.005	1.11e-24	up
DERA	3.43e-29	-0.686438	0.111	0.35	1.16e-24	down
PYURF	3.48e-29	-1.01723	0.427	0.696	1.17e-24	down
PHB	4.26e-29	-0.817802	0.244	0.544	1.44e-24	down
C7orf55	4.63e-29	-0.61753	0.13	0.387	1.56e-24	down
CISD1	6.86e-29	-0.974205	0.171	0.438	2.31e-24	down
SLC39A6	6.89e-29	-0.9509	0.221	0.502	2.32e-24	down
PEBP1	1.18e-28	-0.934354	0.63	0.825	3.96e-24	down
MOXD1	1.35e-28	1.34843	0.396	0.014	4.56e-24	up
FBLN5	1.36e-28	1.28048	0.396	0.014	4.57e-24	up
TMEM147	3.3e-28	-1.08019	0.38	0.659	1.11e-23	down
DHRS7	4.26e-28	-0.861316	0.237	0.53	1.44e-23	down
PALLD	4.75e-28	1.21436	0.428	0.032	1.6e-23	up
DSEL	9.75e-28	1.36705	0.418	0.041	3.28e-23	up
TRIM2	1.06e-27	-0.588166	0.086	0.295	3.57e-23	down
TNFRSF14	1.13e-27	-0.81451	0.146	0.396	3.8e-23	down
ITGB5	1.19e-27	1.32959	0.417	0.041	4e-23	up
FAP	1.58e-27	1.26228	0.377	0.005	5.31e-23	up
IFNGR1	1.75e-27	1.32964	0.556	0.184	5.9e-23	up
ADAMTS2	2.05e-27	1.31192	0.433	0.065	6.92e-23	up
CALM1	2.09e-27	-0.889812	0.642	0.82	7.05e-23	down
CHN1	2.13e-27	1.36615	0.442	0.065	7.18e-23	up
AGPAT2	2.71e-27	-0.955391	0.189	0.452	9.15e-23	down
RCN1	3.33e-27	1.23291	0.581	0.244	1.12e-22	up
ANTXR1	3.6e-27	1.28874	0.501	0.138	1.21e-22	up
FABP5	3.88e-27	-0.432217	0.162	0.447	1.31e-22	down
GLT8D2	3.97e-27	1.12085	0.405	0.028	1.34e-22	up
COX7A1	4.41e-27	1.25031	0.535	0.157	1.49e-22	up
NARF	5.34e-27	-0.576412	0.104	0.327	1.8e-22	down
GYPC	5.8e-27	-1.03	0.296	0.553	1.95e-22	down
ANGPTL2	7.13e-27	1.27012	0.403	0.037	2.4e-22	up
FILIP1L	7.75e-27	1.49768	0.395	0.032	2.61e-22	up
EPAS1	8.33e-27	1.38163	0.421	0.055	2.81e-22	up
CAV2	9.9e-27	-0.821025	0.23	0.507	3.34e-22	down
IL1R1	1.06e-26	1.28721	0.382	0.018	3.56e-22	up
EDIL3	1.13e-26	1.37086	0.414	0.046	3.81e-22	up
TFPI	1.32e-26	1.24601	0.391	0.023	4.43e-22	up
MT-CYB	1.72e-26	-0.754719	0.98	0.991	5.79e-22	down
LOXL1	1.84e-26	1.23335	0.396	0.032	6.19e-22	up
CLCN7	2.18e-26	-0.549396	0.069	0.253	7.35e-22	down
STEAP1	2.53e-26	1.31627	0.453	0.092	8.54e-22	up
C3	2.77e-26	1.51073	0.362	0.005	9.33e-22	up
C8orf4	2.89e-26	1.70539	0.455	0.078	9.75e-22	up
PDLIM2	3.69e-26	1.04429	0.492	0.106	1.24e-21	up
F2R	5.05e-26	1.47967	0.44	0.088	1.7e-21	up
POSTN	5.44e-26	2.10385	0.519	0.171	1.83e-21	up
RPS7	6.6e-26	-0.703779	0.876	0.912	2.23e-21	down
LHFP	9.45e-26	1.20614	0.513	0.161	3.19e-21	up
LINC00152	1.2e-25	1.2937	0.415	0.051	4.04e-21	up
CXCL2	1.25e-25	2.85908	0.503	0.166	4.21e-21	up
DST	2.26e-25	-1.14016	0.433	0.696	7.6e-21	down
PEPD	2.37e-25	-0.714483	0.176	0.433	7.98e-21	down
CRABP1	2.54e-25	1.65749	0.386	0.037	8.56e-21	up
HLA-DPA1	2.61e-25	-1.35684	0.098	0.309	8.8e-21	down
ORMDL2	2.73e-25	-0.588798	0.096	0.304	9.21e-21	down
CRISPLD2	2.86e-25	1.13761	0.399	0.037	9.63e-21	up
SLC25A5	4.32e-25	-0.979337	0.371	0.618	1.45e-20	down
SCCPDH	9.56e-25	-0.793958	0.113	0.327	3.22e-20	down
TYMP	1.16e-24	1.08195	0.66	0.346	3.91e-20	up
PDGFRL	1.37e-24	1.29967	0.367	0.018	4.62e-20	up
FN1	1.4e-24	1.12782	0.661	0.35	4.71e-20	up
FKBP10	1.57e-24	1.07284	0.462	0.101	5.3e-20	up
ARL4A	2.49e-24	-0.685234	0.135	0.369	8.4e-20	down
PTGDS	2.58e-24	2.92141	0.438	0.097	8.68e-20	up
PTGFR	4.34e-24	1.16135	0.334	0	1.46e-19	up
BEX4	4.86e-24	-0.680559	0.143	0.382	1.64e-19	down
FAM20C	4.9e-24	1.30791	0.401	0.06	1.65e-19	up
BSG	5.13e-24	-1.07866	0.554	0.765	1.73e-19	down
NCOA7	5.98e-24	1.26016	0.459	0.12	2.01e-19	up
LY6E	6.41e-24	1.03168	0.71	0.438	2.16e-19	up
OLFML2B	6.59e-24	1.10819	0.369	0.023	2.22e-19	up
CYTH3	8.58e-24	-0.680147	0.115	0.327	2.89e-19	down
STEAP2	1.17e-23	1.13341	0.353	0.018	3.94e-19	up
PRSS23	1.3e-23	1.17906	0.739	0.521	4.37e-19	up
HSP90AB1	1.57e-23	-0.804403	0.701	0.839	5.3e-19	down
ID3	1.74e-23	1.30597	0.566	0.203	5.86e-19	up
CAPG	1.94e-23	-1.31703	0.198	0.438	6.55e-19	down
MGP	1.99e-23	1.4227	0.503	0.143	6.7e-19	up
ABHD12	2.41e-23	-0.639035	0.086	0.276	8.12e-19	down
FHL1	2.62e-23	1.17663	0.361	0.028	8.83e-19	up
CPXM1	4.81e-23	1.10484	0.337	0.009	1.62e-18	up
RPL3	5.62e-23	-0.499719	0.959	0.968	1.89e-18	down
FGF7	5.79e-23	1.57662	0.361	0.032	1.95e-18	up
LOXL2	6.34e-23	1.0724	0.321	0	2.13e-18	up
TRAPPC6A	8.04e-23	-0.539032	0.082	0.267	2.71e-18	down
GADD45B	8.52e-23	1.52711	0.593	0.29	2.87e-18	up
SGK1	8.63e-23	-0.909153	0.225	0.493	2.91e-18	down
TOMM7	1.17e-22	-0.734319	0.783	0.876	3.94e-18	down
EMILIN1	1.21e-22	1.02662	0.401	0.065	4.07e-18	up
VCAM1	2.04e-22	1.26877	0.368	0.041	6.86e-18	up
HTRA3	2.38e-22	1.35171	0.341	0.018	8.02e-18	up
NACA	6.45e-22	-0.679797	0.823	0.903	2.17e-17	down
COL4A1	6.87e-22	1.40357	0.513	0.207	2.32e-17	up
YWHAE	7.92e-22	-0.845773	0.465	0.691	2.67e-17	down
RASD1	8.39e-22	1.54053	0.361	0.041	2.83e-17	up
ETFB	1.15e-21	-0.770739	0.265	0.516	3.89e-17	down
RPL26	1.67e-21	-0.585208	0.926	0.949	5.61e-17	down
PRKD3	2.34e-21	-0.766422	0.119	0.323	7.9e-17	down
COX6A1	2.81e-21	-0.702048	0.631	0.82	9.46e-17	down
SSH2	2.92e-21	-0.533466	0.091	0.276	9.82e-17	down
CFL1	3.44e-21	-0.706661	0.788	0.848	1.16e-16	down
RPS2	3.98e-21	-0.532892	0.966	0.949	1.34e-16	down
LDHB	4.47e-21	-0.853614	0.4	0.641	1.51e-16	down
TBX3	5.94e-21	0.917329	0.323	0.014	2e-16	up
LPAR1	7.84e-21	0.966449	0.351	0.041	2.64e-16	up
MLEC	8.75e-21	-0.972932	0.298	0.535	2.95e-16	down
CD248	1.05e-20	0.989358	0.308	0.009	3.54e-16	up
PPIA	1.16e-20	-0.712717	0.682	0.806	3.91e-16	down
SPRY1	1.33e-20	1.2794	0.442	0.129	4.48e-16	up
NFKBIA	1.4e-20	1.1492	0.706	0.452	4.7e-16	up
TRAPPC1	2.01e-20	-0.652235	0.292	0.558	6.77e-16	down
OLFM2	2.04e-20	1.0376	0.306	0.009	6.88e-16	up
A4GALT	2.48e-20	0.998223	0.315	0.018	8.37e-16	up
CEP170	3.58e-20	-0.623779	0.119	0.313	1.21e-15	down
PYCARD	3.75e-20	-1.15208	0.194	0.41	1.26e-15	down
TMEM45A	4.65e-20	0.992117	0.363	0.055	1.57e-15	up
RPS10	6.09e-20	-0.950695	0.564	0.756	2.05e-15	down
NREP	6.53e-20	0.999352	0.327	0.028	2.2e-15	up
SNHG7	6.93e-20	-0.865942	0.225	0.465	2.34e-15	down
FOS	7.34e-20	0.658224	0.926	0.862	2.47e-15	up
MFAP2	8.66e-20	1.06796	0.37	0.069	2.92e-15	up
MAN1A1	8.93e-20	1.03779	0.338	0.041	3.01e-15	up
IDI1	9.41e-20	-0.609991	0.131	0.336	3.17e-15	down
ATP5C1	9.72e-20	-0.739567	0.399	0.622	3.28e-15	down
ZFP36L1	1.02e-19	1.06804	0.75	0.544	3.44e-15	up
NDUFC2	1.06e-19	-0.799459	0.5	0.714	3.56e-15	down
FAM20A	1.08e-19	0.934064	0.289	0.005	3.63e-15	up
INHBA	1.3e-19	1.26072	0.291	0.005	4.37e-15	up
SCARA5	1.34e-19	1.08053	0.308	0.014	4.51e-15	up
CRIP2	1.35e-19	-0.593901	0.201	0.447	4.56e-15	down
COL16A1	1.89e-19	0.949409	0.366	0.065	6.37e-15	up
CNPY2	1.92e-19	-0.768689	0.309	0.562	6.47e-15	down
RGS3	2.8e-19	1.1607	0.44	0.147	9.42e-15	up
CAV1	2.8e-19	-0.798493	0.53	0.733	9.44e-15	down
LAMC1	2.92e-19	0.986463	0.456	0.157	9.85e-15	up
RPL35	3.16e-19	-0.472838	0.931	0.945	1.06e-14	down
TMED10	4.58e-19	-0.72082	0.506	0.728	1.54e-14	down
ITM2A	4.98e-19	-0.46534	0.11	0.309	1.68e-14	down
PTK7	5.27e-19	0.934335	0.385	0.083	1.78e-14	up
PLXDC1	5.72e-19	0.94222	0.312	0.023	1.93e-14	up
OSBPL9	7.12e-19	-0.692881	0.116	0.304	2.4e-14	down
TNFRSF1A	7.44e-19	0.946081	0.508	0.217	2.51e-14	up
DKK3	7.5e-19	0.829648	0.456	0.129	2.53e-14	up
ARL2	9.2e-19	-0.801851	0.404	0.636	3.1e-14	down
MT-CO2	1.1e-18	-0.473464	0.991	1	3.69e-14	down
KDELR2	1.1e-18	0.930895	0.626	0.382	3.71e-14	up
C6orf1	1.15e-18	-0.561037	0.135	0.336	3.88e-14	down
PLOD3	1.17e-18	-0.74493	0.165	0.378	3.93e-14	down
EFEMP1	1.24e-18	1.25596	0.3	0.023	4.18e-14	up
PUF60	1.56e-18	-0.718534	0.211	0.433	5.25e-14	down
COX7A2	1.72e-18	-0.72226	0.696	0.829	5.81e-14	down
PGM1	1.79e-18	-0.639228	0.102	0.276	6.03e-14	down
DAB2	1.89e-18	0.993788	0.411	0.124	6.38e-14	up
NFKBIZ	1.92e-18	0.945554	0.481	0.189	6.48e-14	up
PPIB	1.93e-18	0.739196	0.763	0.604	6.49e-14	up
HLA-B	2.1e-18	0.615539	0.928	0.876	7.09e-14	up
FRMD6	2.64e-18	0.954563	0.417	0.124	8.9e-14	up
SMDT1	2.72e-18	-0.646953	0.256	0.507	9.15e-14	down
GPAT4	2.81e-18	-0.586407	0.093	0.263	9.47e-14	down
MT-CO1	2.87e-18	-0.432224	0.995	0.995	9.67e-14	down
LEPR	3.38e-18	1.46388	0.293	0.023	1.14e-13	up
HINT1	3.62e-18	-0.687498	0.633	0.77	1.22e-13	down
MCL1	3.64e-18	1.11819	0.598	0.373	1.23e-13	up
H2AFJ	3.92e-18	-0.747523	0.411	0.627	1.32e-13	down
PTN	5.06e-18	1.23	0.354	0.065	1.7e-13	up
TPST1	6.02e-18	0.883088	0.312	0.037	2.03e-13	up
SDC2	7.94e-18	0.910102	0.48	0.171	2.68e-13	up
FNDC3B	8.58e-18	0.932887	0.339	0.065	2.89e-13	up
GCSH	1.04e-17	-0.580333	0.176	0.387	3.52e-13	down
TPBG	1.15e-17	0.904763	0.394	0.106	3.86e-13	up
MIR4435-2HG	1.16e-17	1.01443	0.371	0.083	3.9e-13	up
C1QBP	1.24e-17	-0.597888	0.305	0.548	4.17e-13	down
SLC40A1	1.3e-17	0.97819	0.287	0.018	4.37e-13	up
CLU	1.39e-17	1.63396	0.507	0.221	4.69e-13	up
RDH11	1.48e-17	-0.623243	0.166	0.373	4.98e-13	down
SVIL	1.66e-17	1.00687	0.353	0.083	5.59e-13	up
CCL19	1.84e-17	3.54892	0.308	0.041	6.19e-13	up
GTF2F2	1.86e-17	-0.523979	0.092	0.258	6.26e-13	down
OSTC	2.3e-17	0.897978	0.681	0.488	7.74e-13	up
ANPEP	2.37e-17	0.784588	0.283	0.018	8e-13	up
IGSF8	2.65e-17	-0.401734	0.091	0.258	8.92e-13	down
CLMP	2.78e-17	0.765459	0.263	0.005	9.38e-13	up
ALPL	3.12e-17	0.956157	0.26	0.005	1.05e-12	up
GIPC1	3.28e-17	-0.419384	0.116	0.3	1.11e-12	down
BPGM	3.4e-17	1.01097	0.387	0.115	1.15e-12	up
EBF1	3.45e-17	0.865105	0.304	0.032	1.16e-12	up
MDH1	3.79e-17	-0.589451	0.257	0.488	1.28e-12	down
PMEPA1	3.89e-17	0.93485	0.388	0.097	1.31e-12	up
ARPC5	4.28e-17	-0.65919	0.48	0.673	1.44e-12	down
COX17	4.99e-17	-0.734305	0.259	0.484	1.68e-12	down
FBXO7	5.35e-17	-0.561412	0.174	0.378	1.8e-12	down
SEC31A	5.82e-17	0.923397	0.437	0.175	1.96e-12	up
LAMA4	6.09e-17	1.0067	0.506	0.263	2.05e-12	up
NFATC4	6.19e-17	0.810126	0.263	0.009	2.09e-12	up
ACTG1	7.13e-17	-0.66213	0.853	0.894	2.4e-12	down
LRRC15	7.4e-17	0.918066	0.256	0.005	2.49e-12	up
TPM4	7.49e-17	0.838208	0.624	0.415	2.52e-12	up
GPX4	9.83e-17	0.789679	0.767	0.636	3.31e-12	up
SPON1	1.04e-16	0.857512	0.262	0.009	3.51e-12	up
PPFIBP1	1.09e-16	-0.737511	0.171	0.369	3.66e-12	down
CXCL1	1.11e-16	2.49123	0.392	0.134	3.72e-12	up
AC013461.1	1.23e-16	0.800629	0.301	0.037	4.14e-12	up
FAM177A1	1.29e-16	-0.665711	0.28	0.512	4.34e-12	down
TPPP3	1.37e-16	-1.1042	0.11	0.281	4.62e-12	down
SDHAF3	1.53e-16	-0.450177	0.094	0.258	5.16e-12	down
COL18A1	1.71e-16	0.975555	0.547	0.295	5.78e-12	up
COL4A2	2.02e-16	1.10088	0.514	0.276	6.79e-12	up
MT2A	2.14e-16	1.47024	0.839	0.779	7.22e-12	up
NDUFB8	2.58e-16	-0.618102	0.426	0.65	8.68e-12	down
HAGH	2.86e-16	-0.443716	0.108	0.281	9.64e-12	down
TPM3	3.22e-16	-0.712155	0.359	0.562	1.09e-11	down
GLUL	3.59e-16	0.970714	0.632	0.396	1.21e-11	up
RGS16	3.78e-16	1.92899	0.352	0.092	1.27e-11	up
NID1	3.8e-16	0.852682	0.431	0.166	1.28e-11	up
USP48	3.84e-16	-0.541988	0.149	0.341	1.29e-11	down
SPATS2L	3.92e-16	0.888603	0.604	0.373	1.32e-11	up
COX5B	4.36e-16	-0.677789	0.635	0.774	1.47e-11	down
SPTBN1	4.44e-16	-0.895411	0.364	0.581	1.5e-11	down
SERPINE1	4.58e-16	1.35595	0.272	0.028	1.54e-11	up
SGIP1	4.68e-16	0.916305	0.336	0.078	1.58e-11	up
COMT	4.71e-16	-0.748709	0.379	0.59	1.59e-11	down
VASN	4.81e-16	0.769947	0.267	0.018	1.62e-11	up
CSGALNACT1	4.86e-16	0.982798	0.369	0.111	1.64e-11	up
SLC6A6	5.26e-16	0.958741	0.304	0.051	1.77e-11	up
CNN2	5.64e-16	0.754846	0.296	0.037	1.9e-11	up
NIPA2	6.1e-16	-0.489113	0.104	0.272	2.06e-11	down
ARID5B	6.37e-16	0.939088	0.575	0.327	2.15e-11	up
SECISBP2L	6.91e-16	-0.615094	0.125	0.304	2.33e-11	down
VDAC1	6.99e-16	-0.686037	0.403	0.613	2.35e-11	down
RPL36A	7.16e-16	-0.749387	0.518	0.71	2.41e-11	down
ENTPD1	7.42e-16	0.77296	0.29	0.037	2.5e-11	up
CYBRD1	7.89e-16	0.884345	0.488	0.23	2.66e-11	up
CCT3	8.12e-16	-0.671165	0.265	0.479	2.74e-11	down
EGFL6	9.89e-16	1.20151	0.255	0.014	3.33e-11	up
COPZ2	9.97e-16	0.84962	0.324	0.074	3.36e-11	up
GMFG	1.04e-15	0.792389	0.313	0.051	3.51e-11	up
TPP1	1.06e-15	-0.675939	0.194	0.392	3.57e-11	down
LGALS3	1.08e-15	-0.786946	0.829	0.853	3.63e-11	down
BTF3	1.15e-15	-0.484117	0.771	0.853	3.87e-11	down
TSN	1.22e-15	-0.458665	0.138	0.327	4.1e-11	down
HMGN2	1.26e-15	0.865272	0.647	0.406	4.24e-11	up
SLCO3A1	1.3e-15	0.761737	0.261	0.018	4.38e-11	up
LSM4	1.45e-15	-0.611411	0.193	0.396	4.89e-11	down
PSD3	1.55e-15	0.800204	0.283	0.037	5.21e-11	up
PXDN	1.57e-15	0.885975	0.346	0.088	5.28e-11	up
MME	1.62e-15	0.895736	0.251	0.014	5.45e-11	up
NRP1	1.62e-15	0.732321	0.272	0.023	5.46e-11	up
MRPL24	1.94e-15	-0.475166	0.131	0.318	6.55e-11	down
SRSF8	2.49e-15	-0.5626	0.136	0.313	8.38e-11	down
LYST	2.91e-15	-0.678042	0.226	0.419	9.8e-11	down
C11orf31	3.07e-15	-0.663658	0.355	0.585	1.03e-10	down
CALU	3.28e-15	0.769516	0.636	0.419	1.1e-10	up
ANP32A	3.36e-15	-0.643479	0.146	0.332	1.13e-10	down
TMEM33	3.71e-15	-0.633365	0.12	0.29	1.25e-10	down
USMG5	5.01e-15	-0.727089	0.569	0.742	1.69e-10	down
ARL6IP1	5.84e-15	-0.616084	0.212	0.424	1.97e-10	down
SUPT4H1	5.94e-15	-0.612841	0.228	0.433	2e-10	down
BASP1	7.3e-15	0.793422	0.303	0.055	2.46e-10	up
ABCA6	7.35e-15	0.859914	0.262	0.028	2.48e-10	up
ADIPOR1	7.91e-15	-0.560281	0.152	0.332	2.66e-10	down
RPL14	8.52e-15	-0.53756	0.867	0.88	2.87e-10	down
SULF2	9.74e-15	0.767853	0.251	0.018	3.28e-10	up
GNB2L1	9.82e-15	-0.548843	0.852	0.876	3.31e-10	down
RPL36AL	1e-14	-0.56847	0.736	0.82	3.38e-10	down
RPL29	1.04e-14	-0.456013	0.909	0.922	3.5e-10	down
SIRT2	1.06e-14	-0.664591	0.107	0.267	3.57e-10	down
ACTN1	1.08e-14	0.840591	0.352	0.111	3.65e-10	up
ATP5G2	1.15e-14	-0.606084	0.626	0.76	3.87e-10	down
CYB5A	1.18e-14	0.885754	0.504	0.276	3.99e-10	up
TSPO	1.27e-14	-0.720677	0.686	0.793	4.27e-10	down
STOM	1.27e-14	0.748014	0.496	0.24	4.28e-10	up
C10orf10	1.43e-14	2.13746	0.273	0.041	4.82e-10	up
SLC25A3	1.46e-14	-0.633793	0.585	0.719	4.91e-10	down
MIF	1.6e-14	-0.800496	0.431	0.641	5.4e-10	down
SSPN	1.61e-14	0.883174	0.4	0.152	5.43e-10	up
LINC00998	1.61e-14	-0.679226	0.179	0.373	5.44e-10	down
EBNA1BP2	1.69e-14	-0.455573	0.123	0.29	5.69e-10	down
PRDM1	1.75e-14	0.825148	0.257	0.023	5.91e-10	up
PRKG1	1.77e-14	0.782023	0.275	0.041	5.97e-10	up
NTM	1.81e-14	0.649335	0.318	0.065	6.08e-10	up
ATP6V1G1	1.93e-14	-0.615901	0.613	0.77	6.5e-10	down
FEZ1	1.98e-14	-0.583304	0.188	0.378	6.68e-10	down
ZNF106	2.14e-14	-0.697368	0.219	0.41	7.2e-10	down
ATP5I	2.24e-14	-0.835561	0.578	0.728	7.56e-10	down
PHACTR2	2.25e-14	0.841681	0.346	0.101	7.58e-10	up
XBP1	2.43e-14	0.832972	0.433	0.194	8.18e-10	up
PTTG1IP	2.61e-14	-0.851043	0.269	0.461	8.8e-10	down
NDUFB4	2.81e-14	-0.638493	0.482	0.673	9.47e-10	down
TRPS1	2.87e-14	0.772263	0.353	0.106	9.68e-10	up
ZEB1	2.99e-14	0.717391	0.258	0.028	1.01e-09	up
RAN	3.09e-14	-0.540637	0.48	0.664	1.04e-09	down
IL34	3.2e-14	0.766516	0.277	0.041	1.08e-09	up
RRBP1	3.29e-14	0.938581	0.523	0.323	1.11e-09	up
SARS	3.56e-14	-0.563404	0.212	0.415	1.2e-09	down
SMPDL3A	3.59e-14	-0.373865	0.1	0.258	1.21e-09	down
MT-CO3	4.88e-14	-0.417872	0.997	0.995	1.64e-09	down
RGS10	5.43e-14	-0.615857	0.205	0.396	1.83e-09	down
HSPA1A	5.8e-14	1.43284	0.548	0.346	1.95e-09	up
APOE	6.13e-14	-0.622427	0.562	0.774	2.06e-09	down
HACD3	6.5e-14	-0.540827	0.156	0.336	2.19e-09	down
C2	6.84e-14	0.667519	0.321	0.078	2.31e-09	up
CCT2	7.22e-14	-0.498603	0.192	0.387	2.43e-09	down
CTSH	7.48e-14	0.946616	0.329	0.097	2.52e-09	up
FIS1	7.57e-14	-0.564511	0.44	0.641	2.55e-09	down
WBSCR22	7.63e-14	-0.529402	0.17	0.359	2.57e-09	down
RAB27A	8.86e-14	-0.406687	0.102	0.253	2.98e-09	down
CORO1B	9.12e-14	-0.428454	0.156	0.341	3.07e-09	down
NDUFB1	9.4e-14	-0.728089	0.481	0.65	3.17e-09	down
KLF6	1.03e-13	-0.572368	0.556	0.76	3.46e-09	down
PPDPF	1.1e-13	-0.650032	0.642	0.765	3.72e-09	down
H3F3B	1.12e-13	0.448323	0.954	0.949	3.76e-09	up
ATOX1	1.2e-13	-0.657405	0.496	0.664	4.06e-09	down
SCPEP1	1.25e-13	0.792685	0.393	0.157	4.22e-09	up
VMA21	1.36e-13	-0.266019	0.104	0.263	4.6e-09	down
HSPA8	1.4e-13	-0.620805	0.614	0.742	4.7e-09	down
YWHAH	1.48e-13	-0.654725	0.322	0.521	4.98e-09	down
CCT5	1.61e-13	-0.496929	0.198	0.387	5.43e-09	down
ANKRD28	1.71e-13	-0.688743	0.31	0.512	5.76e-09	down
AK1	1.72e-13	-0.379935	0.146	0.327	5.79e-09	down
BCAP31	1.77e-13	-0.694973	0.331	0.535	5.95e-09	down
JAGN1	1.88e-13	-0.491237	0.142	0.313	6.35e-09	down
DUSP23	1.91e-13	-0.301218	0.125	0.295	6.43e-09	down
C12orf57	1.94e-13	0.628733	0.695	0.516	6.53e-09	up
RPS15	2.17e-13	-0.362557	0.962	0.963	7.31e-09	down
LIPA	2.33e-13	-0.490403	0.129	0.295	7.86e-09	down
C12orf75	2.38e-13	0.887973	0.304	0.078	8.02e-09	up
SLFN5	2.44e-13	0.666827	0.294	0.065	8.23e-09	up
EPS15	2.5e-13	-0.524013	0.176	0.364	8.41e-09	down
NAPA	2.56e-13	-0.466732	0.183	0.369	8.62e-09	down
FOSL2	2.62e-13	0.855718	0.331	0.097	8.82e-09	up
EIF5B	2.84e-13	-0.674286	0.355	0.581	9.58e-09	down
ZNF503	3.12e-13	0.841116	0.342	0.111	1.05e-08	up
RPS17	3.13e-13	-0.51666	0.882	0.912	1.06e-08	down
B4GALT1	3.29e-13	1.06492	0.397	0.161	1.11e-08	up
FXR1	3.34e-13	-0.472232	0.19	0.378	1.12e-08	down
ABRACL	3.71e-13	-0.372852	0.105	0.258	1.25e-08	down
CCNL1	4.15e-13	0.843732	0.526	0.327	1.4e-08	up
FAM213A	4.26e-13	-0.572836	0.211	0.401	1.43e-08	down
SNX9	4.35e-13	0.773282	0.341	0.12	1.47e-08	up
FST	4.48e-13	0.769615	0.258	0.037	1.51e-08	up
GNG5	4.56e-13	-0.634928	0.423	0.608	1.54e-08	down
CLEC11A	4.6e-13	0.782475	0.564	0.355	1.55e-08	up
ATP6V1D	4.83e-13	-0.464303	0.173	0.359	1.63e-08	down
CD302	5.4e-13	0.662311	0.282	0.06	1.82e-08	up
APOD	7.17e-13	-0.712253	0.575	0.742	2.42e-08	down
PRKCDBP	7.18e-13	-0.843246	0.414	0.613	2.42e-08	down
KTN1	9.4e-13	-0.652418	0.463	0.65	3.17e-08	down
DDR2	9.49e-13	0.812405	0.387	0.166	3.2e-08	up
RIN2	9.79e-13	0.93649	0.262	0.046	3.3e-08	up
C19orf24	9.87e-13	-0.472486	0.148	0.318	3.33e-08	down
ASPH	1.01e-12	0.791353	0.436	0.207	3.4e-08	up
RPS14	1.02e-12	-0.348568	0.973	0.959	3.44e-08	down
IFITM1	1.09e-12	1.00623	0.378	0.143	3.68e-08	up
NME1	1.1e-12	-0.473434	0.195	0.382	3.69e-08	down
SRP14	1.17e-12	-0.435287	0.844	0.885	3.93e-08	down
LOX	1.18e-12	0.82459	0.288	0.074	3.96e-08	up
NINJ1	1.18e-12	-0.614672	0.381	0.576	3.97e-08	down
NDUFA4	1.21e-12	-0.470414	0.76	0.871	4.07e-08	down
COX8A	1.22e-12	-0.557196	0.547	0.687	4.11e-08	down
APOA1BP	1.25e-12	-0.554841	0.19	0.373	4.22e-08	down
PDLIM1	1.25e-12	0.784417	0.301	0.083	4.22e-08	up
IL11RA	1.5e-12	0.699955	0.3	0.074	5.06e-08	up
RPS27L	1.55e-12	-0.643774	0.685	0.76	5.23e-08	down
RORA	1.62e-12	0.716049	0.279	0.065	5.45e-08	up
CUTA	1.7e-12	-0.609949	0.469	0.645	5.73e-08	down
CERCAM	1.77e-12	0.850759	0.376	0.157	5.95e-08	up
PA2G4	2.08e-12	-0.668204	0.298	0.488	7.02e-08	down
HIF1A	2.23e-12	0.843872	0.377	0.157	7.51e-08	up
FAM198B	2.64e-12	0.665611	0.269	0.055	8.9e-08	up
SLC39A14	3.04e-12	0.807989	0.268	0.065	1.02e-07	up
LAMP2	3.09e-12	-0.769765	0.352	0.539	1.04e-07	down
FAM195B	3.15e-12	-0.462634	0.273	0.47	1.06e-07	down
SUCLG1	3.32e-12	-0.532146	0.197	0.373	1.12e-07	down
SH3BP5	3.63e-12	0.673355	0.257	0.046	1.22e-07	up
TECR	3.84e-12	-0.606386	0.252	0.433	1.29e-07	down
EIF3D	3.86e-12	-0.550181	0.273	0.475	1.3e-07	down
STAT3	4.43e-12	0.709838	0.497	0.281	1.49e-07	up
PAG1	4.44e-12	-0.647765	0.2	0.378	1.5e-07	down
ANXA2	5.52e-12	-0.582718	0.861	0.903	1.86e-07	down
PBRM1	5.68e-12	-0.395244	0.145	0.309	1.91e-07	down
CPXM2	5.71e-12	0.786632	0.266	0.06	1.92e-07	up
NPC2	5.71e-12	-0.646144	0.733	0.825	1.93e-07	down
RPL38	6.17e-12	-0.44722	0.844	0.866	2.08e-07	down
DPP7	6.63e-12	-0.624474	0.406	0.599	2.23e-07	down
MARCKS	6.82e-12	0.62282	0.675	0.507	2.3e-07	up
COX6B1	7.02e-12	-0.533289	0.647	0.774	2.36e-07	down
RPL41	7.08e-12	-0.473965	0.967	0.972	2.39e-07	down
TMBIM4	8.29e-12	-0.709287	0.408	0.585	2.79e-07	down
LGALS1	1.22e-11	0.353187	0.977	0.977	4.13e-07	up
CLIC1	1.24e-11	-0.588942	0.584	0.714	4.16e-07	down
GLMP	1.32e-11	-0.620149	0.174	0.341	4.46e-07	down
GLOD4	1.42e-11	-0.375994	0.139	0.3	4.79e-07	down
HLA-C	1.55e-11	0.475009	0.899	0.848	5.21e-07	up
GINM1	1.56e-11	0.649588	0.395	0.175	5.25e-07	up
MAGED2	1.65e-11	-0.538173	0.382	0.567	5.56e-07	down
AMD1	1.68e-11	-0.572085	0.162	0.323	5.65e-07	down
SPON2	1.71e-11	0.815716	0.478	0.267	5.77e-07	up
ARMCX1	1.82e-11	-0.37506	0.112	0.258	6.14e-07	down
ARPC2	1.91e-11	-0.498489	0.564	0.719	6.42e-07	down
ROBO1	1.95e-11	0.707015	0.323	0.115	6.57e-07	up
LAMB2	2.02e-11	0.777886	0.465	0.263	6.8e-07	up
NDUFB7	2.03e-11	-0.554347	0.505	0.668	6.85e-07	down
ATP6V1F	2.15e-11	-0.572738	0.438	0.604	7.25e-07	down
NPM1	2.22e-11	-0.508759	0.665	0.783	7.47e-07	down
ARPC1A	2.34e-11	-0.521007	0.202	0.369	7.9e-07	down
SLC35B2	2.42e-11	-0.439086	0.153	0.313	8.15e-07	down
RPL5	2.45e-11	-0.521163	0.852	0.876	8.25e-07	down
EHD2	2.98e-11	0.626053	0.257	0.06	1e-06	up
RRAS	3e-11	0.65813	0.33	0.12	1.01e-06	up
NSMCE1	3.33e-11	-0.495743	0.158	0.318	1.12e-06	down
IER3	3.49e-11	1.35068	0.544	0.378	1.18e-06	up
FKBP7	3.53e-11	0.678	0.296	0.092	1.19e-06	up
RPS5	3.95e-11	-0.374005	0.885	0.908	1.33e-06	down
LMO4	4.08e-11	0.659278	0.399	0.189	1.38e-06	up
EIF4A1	4.24e-11	-0.583103	0.449	0.608	1.43e-06	down
MT1E	4.29e-11	0.991737	0.53	0.364	1.45e-06	up
NDUFS7	4.36e-11	-0.471566	0.333	0.53	1.47e-06	down
AIG1	4.42e-11	-0.504733	0.166	0.327	1.49e-06	down
PET100	4.73e-11	-0.684168	0.319	0.507	1.59e-06	down
KAZN	5.03e-11	-0.412898	0.135	0.286	1.7e-06	down
UQCC3	5.13e-11	-0.382518	0.148	0.309	1.73e-06	down
PSMB7	5.14e-11	-0.582352	0.351	0.521	1.73e-06	down
MT-ND2	5.16e-11	-0.334201	0.973	0.995	1.74e-06	down
GPX8	5.26e-11	0.632689	0.371	0.161	1.77e-06	up
PLP2	5.71e-11	-0.628854	0.277	0.461	1.92e-06	down
KDELR3	5.77e-11	0.696571	0.268	0.074	1.94e-06	up
EIF3E	6.13e-11	-0.568159	0.598	0.756	2.07e-06	down
ARF4	6.18e-11	0.694071	0.629	0.465	2.08e-06	up
LAMTOR5	6.42e-11	-0.620139	0.534	0.664	2.16e-06	down
TCEAL4	6.44e-11	-0.46371	0.389	0.59	2.17e-06	down
TMEM14A	6.66e-11	-0.573442	0.239	0.419	2.24e-06	down
MRPL23	7.13e-11	-0.493226	0.167	0.332	2.4e-06	down
RPL6	7.33e-11	-0.423287	0.91	0.922	2.47e-06	down
ARPC3	7.89e-11	-0.506688	0.523	0.668	2.66e-06	down
TMEM261	8.07e-11	-0.47197	0.201	0.378	2.72e-06	down
CTNNA1	8.22e-11	-0.515825	0.287	0.465	2.77e-06	down
MRPL57	8.23e-11	-0.573898	0.302	0.488	2.77e-06	down
PSMD9	8.24e-11	-0.439682	0.114	0.253	2.78e-06	down
PMP22	9.57e-11	-1.16215	0.66	0.788	3.22e-06	down
SERPINE2	9.59e-11	-0.694196	0.464	0.618	3.23e-06	down
PIN1	9.72e-11	-0.524357	0.26	0.442	3.28e-06	down
IL6ST	9.75e-11	0.771642	0.453	0.258	3.29e-06	up
DPYSL3	9.84e-11	0.610354	0.265	0.074	3.32e-06	up
VDAC2	1.12e-10	-0.450099	0.378	0.558	3.79e-06	down
H3F3A	1.14e-10	-0.356181	0.859	0.926	3.84e-06	down
WTAP	1.4e-10	0.711155	0.485	0.272	4.72e-06	up
CCDC50	1.41e-10	-0.451196	0.181	0.336	4.73e-06	down
SLC25A39	1.41e-10	-0.371953	0.121	0.263	4.74e-06	down
RNH1	1.45e-10	-0.572629	0.458	0.622	4.89e-06	down
IDH3B	1.45e-10	-0.406371	0.148	0.304	4.89e-06	down
MEF2C	1.62e-10	-0.442152	0.143	0.295	5.46e-06	down
TMEM160	1.62e-10	-0.384216	0.206	0.382	5.47e-06	down
CHMP1B	1.68e-10	-0.487321	0.192	0.364	5.67e-06	down
RPL18	1.84e-10	-0.41678	0.903	0.903	6.21e-06	down
CHMP2A	1.91e-10	-0.467218	0.397	0.576	6.42e-06	down
ARPP19	1.99e-10	-0.527582	0.193	0.35	6.7e-06	down
TIMM10	2.06e-10	-0.431932	0.155	0.309	6.93e-06	down
FOSB	2.08e-10	0.63908	0.733	0.608	7e-06	up
SNW1	2.28e-10	-0.390344	0.183	0.341	7.67e-06	down
NDUFS3	2.3e-10	-0.534363	0.236	0.415	7.74e-06	down
ATP5B	2.47e-10	-0.577983	0.464	0.618	8.32e-06	down
CCT6A	2.54e-10	-0.445477	0.232	0.401	8.55e-06	down
TMEM134	2.59e-10	-0.392981	0.124	0.267	8.72e-06	down
NDUFS6	2.62e-10	-0.484421	0.406	0.585	8.82e-06	down
CLIC4	2.66e-10	-0.574866	0.322	0.512	8.96e-06	down
TSC22D3	2.74e-10	0.707963	0.64	0.47	9.22e-06	up
WARS	2.85e-10	-0.417258	0.118	0.253	9.61e-06	down
WDFY1	2.87e-10	-0.309684	0.115	0.253	9.69e-06	down
BMP1	2.92e-10	0.578119	0.253	0.069	9.85e-06	up
ATP6V0B	2.96e-10	-0.567043	0.457	0.641	9.97e-06	down
TSPAN9	3.28e-10	0.571087	0.263	0.074	1.1e-05	up
SGCE	3.54e-10	-0.464772	0.2	0.373	1.19e-05	down
VAMP3	3.54e-10	-0.390316	0.168	0.323	1.19e-05	down
LRPAP1	3.61e-10	-0.718439	0.435	0.585	1.22e-05	down
SLC2A3	3.64e-10	0.817698	0.344	0.152	1.22e-05	up
RPL27	3.67e-10	-0.383522	0.872	0.889	1.24e-05	down
RPSA	3.98e-10	-0.445251	0.77	0.816	1.34e-05	down
RPL8	4.07e-10	-0.400385	0.925	0.94	1.37e-05	down
PTRF	4.29e-10	0.631797	0.611	0.465	1.45e-05	up
CCNDBP1	4.34e-10	-0.501675	0.173	0.327	1.46e-05	down
CAP1	4.5e-10	-0.548777	0.369	0.539	1.52e-05	down
CCNG1	4.52e-10	-0.377463	0.116	0.253	1.52e-05	down
ZNF706	4.61e-10	-0.52221	0.429	0.59	1.55e-05	down
UBA2	4.75e-10	-0.50079	0.171	0.318	1.6e-05	down
C11orf96	4.94e-10	1.48945	0.413	0.249	1.66e-05	up
RDX	5.83e-10	-0.678596	0.31	0.479	1.96e-05	down
MAP1LC3A	6.2e-10	0.630647	0.292	0.101	2.09e-05	up
MAPRE1	6.54e-10	-0.415278	0.151	0.3	2.2e-05	down
PRELID1	6.89e-10	-0.522086	0.479	0.627	2.32e-05	down
EPHX1	6.97e-10	0.6732	0.365	0.161	2.35e-05	up
HES4	7.28e-10	-0.526376	0.28	0.461	2.45e-05	down
EMC10	7.41e-10	-0.425232	0.179	0.336	2.5e-05	down
FTH1	7.78e-10	0.745304	0.995	0.991	2.62e-05	up
SNRPB	8.71e-10	-0.464528	0.351	0.535	2.93e-05	down
CISD3	9.14e-10	-0.346441	0.148	0.295	3.08e-05	down
CHPT1	9.38e-10	-0.571302	0.214	0.369	3.16e-05	down
TBCA	9.41e-10	-0.409433	0.518	0.673	3.17e-05	down
CACYBP	9.68e-10	-0.331474	0.193	0.359	3.26e-05	down
XRCC5	1.01e-09	-0.599615	0.338	0.493	3.41e-05	down
GLIPR2	1.04e-09	-0.340964	0.129	0.272	3.51e-05	down
TUBB2A	1.05e-09	-0.400872	0.238	0.41	3.54e-05	down
ELF1	1.06e-09	-0.413702	0.181	0.341	3.56e-05	down
PLAUR	1.2e-09	0.644204	0.289	0.101	4.03e-05	up
ARRDC3	1.23e-09	0.82293	0.434	0.249	4.16e-05	up
CDC37	1.31e-09	-0.368207	0.293	0.479	4.41e-05	down
MXRA7	1.31e-09	0.530355	0.281	0.097	4.43e-05	up
MRPL17	1.4e-09	-0.334649	0.14	0.281	4.71e-05	down
MIDN	1.44e-09	0.666314	0.34	0.157	4.86e-05	up
CLTA	1.55e-09	-0.451032	0.458	0.631	5.22e-05	down
LAGE3	1.68e-09	-0.383557	0.178	0.336	5.66e-05	down
ADAM10	1.73e-09	-0.463085	0.178	0.327	5.84e-05	down
COX7C	1.74e-09	-0.461932	0.715	0.802	5.86e-05	down
PFDN6	1.83e-09	-0.294804	0.134	0.276	6.15e-05	down
HSD17B11	2e-09	-0.410656	0.167	0.323	6.73e-05	down
CPQ	2.02e-09	-0.543251	0.353	0.516	6.79e-05	down
NARS	2.21e-09	-0.432421	0.222	0.392	7.43e-05	down
LMAN1	2.26e-09	0.541045	0.42	0.217	7.6e-05	up
TALDO1	2.34e-09	-0.451578	0.315	0.479	7.88e-05	down
EIF3K	2.36e-09	-0.479094	0.545	0.691	7.96e-05	down
CYC1	2.59e-09	-0.427036	0.299	0.475	8.72e-05	down
MFF	2.73e-09	-0.416945	0.199	0.35	9.2e-05	down
TWSG1	3.34e-09	0.620999	0.307	0.124	0.000112637	up
TBCB	3.41e-09	-0.448746	0.357	0.53	0.000114857	down
DDT	3.6e-09	-0.394331	0.326	0.498	0.000121172	down
HADHA	3.85e-09	-0.518509	0.263	0.424	0.000129677	down
GSTK1	3.95e-09	-0.407082	0.348	0.535	0.000132945	down
UQCR11	3.97e-09	-0.538717	0.623	0.742	0.000133745	down
DNASE2	4.03e-09	-0.473397	0.167	0.309	0.000135625	down
S100A16	4.04e-09	0.571881	0.318	0.129	0.000136049	up
PITHD1	4.09e-09	-0.389511	0.143	0.281	0.000137759	down
ARL6IP4	4.11e-09	-0.476435	0.551	0.696	0.000138392	down
SKP1	4.23e-09	-0.394444	0.78	0.857	0.000142556	down
FKBP9	4.29e-09	0.546827	0.36	0.184	0.000144684	up
MYC	4.41e-09	-0.478377	0.145	0.286	0.000148549	down
TMEM165	4.57e-09	0.53631	0.467	0.286	0.000153831	up
PRDX5	4.62e-09	-0.487605	0.515	0.654	0.000155724	down
SF3B5	4.93e-09	-0.461259	0.437	0.599	0.000166146	down
ATP5A1	5.07e-09	-0.481419	0.435	0.571	0.000170733	down
SERF2	5.24e-09	0.374847	0.952	0.94	0.000176508	up
MT1M	5.47e-09	0.744922	0.316	0.138	0.000184312	up
IGKC	5.59e-09	0.875744	0.632	0.442	0.000188479	up
RPL27A	5.99e-09	-0.324375	0.935	0.959	0.000201702	down
EIF3L	6e-09	-0.499251	0.386	0.553	0.000202081	down
TIMM13	6.27e-09	-0.550945	0.364	0.521	0.000211131	down
RPL15	6.46e-09	-0.285719	0.963	0.959	0.000217564	down
EGLN2	6.85e-09	-0.370829	0.132	0.263	0.00023064	down
IFITM2	7.64e-09	0.554933	0.76	0.668	0.000257255	up
TMEM55A	8e-09	-0.309934	0.149	0.29	0.000269556	down
MRPS34	8.26e-09	-0.481735	0.226	0.382	0.000278439	down
SEPT7	8.29e-09	-0.517229	0.582	0.705	0.000279474	down
TMEM258	8.63e-09	-0.38369	0.7	0.82	0.00029073	down
NDUFA13	8.65e-09	-0.519189	0.439	0.599	0.000291393	down
ATP5J2	8.94e-09	-0.507032	0.517	0.645	0.000301318	down
PTEN	9.47e-09	-0.586821	0.398	0.553	0.000318937	down
ARF6	9.71e-09	-0.332871	0.289	0.465	0.000327105	down
ZBTB20	9.81e-09	0.4157	0.363	0.171	0.000330514	up
RPS28	9.98e-09	-0.280045	0.962	0.963	0.000336108	down
GADD45A	1.03e-08	0.902553	0.323	0.161	0.000347057	up
DSTN	1.1e-08	0.46045	0.801	0.719	0.000370285	up
TNFRSF21	1.1e-08	0.790703	0.286	0.12	0.000371666	up
KLF9	1.12e-08	0.643165	0.451	0.276	0.000378794	up
NUCB2	1.13e-08	0.510675	0.28	0.106	0.000380322	up
EIF3M	1.21e-08	-0.397331	0.271	0.433	0.000407268	down
RPL30	1.27e-08	-0.366222	0.904	0.931	0.000427794	down
UFSP2	1.31e-08	-0.318957	0.126	0.253	0.000441088	down
RPL22	1.31e-08	-0.351205	0.855	0.903	0.000441686	down
CNP	1.32e-08	-0.512216	0.16	0.295	0.00044555	down
CD9	1.55e-08	-0.447546	0.782	0.889	0.000523374	down
RABGGTB	1.75e-08	-0.464433	0.131	0.258	0.000590056	down
CHCHD2	1.89e-08	-0.380212	0.702	0.779	0.000635551	down
MPZL1	1.98e-08	0.546363	0.298	0.124	0.000666195	up
LRRFIP2	2.13e-08	-0.446011	0.176	0.313	0.000718839	down
GBAS	2.17e-08	-0.261331	0.174	0.323	0.00073088	down
MDH2	2.2e-08	-0.412587	0.291	0.452	0.000742193	down
HSPE1	2.25e-08	-0.42827	0.504	0.645	0.000758912	down
NOP56	2.36e-08	-0.348551	0.192	0.346	0.000793506	down
RAD23A	2.55e-08	-0.487679	0.303	0.456	0.000859699	down
OSBPL1A	2.7e-08	-0.376682	0.195	0.346	0.000908859	down
MT-ND3	2.98e-08	-0.328092	0.977	0.995	0.00100515	down
RPL7	3.18e-08	-0.266499	0.951	0.959	0.00107188	down
PDLIM4	3.22e-08	-0.628945	0.194	0.327	0.00108521	down
DPM3	3.34e-08	-0.36273	0.217	0.369	0.00112661	down
TRMT112	3.37e-08	-0.347935	0.557	0.714	0.00113398	down
AZIN1	3.47e-08	0.557373	0.349	0.18	0.00116904	up
RNF13	3.54e-08	-0.521219	0.279	0.429	0.00119155	down
PRELP	3.61e-08	-0.359824	0.281	0.465	0.00121493	down
PARP1	3.66e-08	-0.414106	0.184	0.323	0.00123154	down
CYP27A1	3.72e-08	-0.296195	0.183	0.332	0.00125301	down
MCUR1	3.8e-08	-0.268256	0.132	0.258	0.00127974	down
HSPA1B	3.8e-08	1.08178	0.376	0.207	0.00128007	up
IER2	4.01e-08	0.642075	0.64	0.502	0.00135034	up
HADHB	4.06e-08	-0.482944	0.22	0.359	0.00136741	down
CDC42EP5	4.07e-08	0.434078	0.25	0.088	0.00137001	up
SELK	4.19e-08	-0.457053	0.449	0.599	0.00141221	down
RNF145	4.53e-08	-0.529621	0.228	0.369	0.0015268	down
UFC1	4.83e-08	-0.467705	0.323	0.484	0.00162902	down
CFAP97	4.89e-08	-0.450402	0.203	0.346	0.00164797	down
ATP6V0D1	5.06e-08	-0.410403	0.186	0.323	0.00170586	down
FOXP1	5.29e-08	0.614841	0.306	0.138	0.00178158	up
RPL23A	5.3e-08	-0.279197	0.947	0.945	0.00178498	down
MRPL43	5.49e-08	-0.351991	0.232	0.387	0.00185045	down
FNTA	6.05e-08	-0.268221	0.2	0.35	0.00203872	down
PSMA2	6.32e-08	-0.461234	0.308	0.47	0.00212874	down
JUND	6.43e-08	0.755052	0.614	0.488	0.0021659	up
RPL7A	6.58e-08	-0.421143	0.876	0.903	0.00221734	down
PBDC1	6.72e-08	-0.370046	0.144	0.272	0.00226298	down
HTATIP2	7.26e-08	-0.321913	0.137	0.263	0.00244737	down
TNFRSF12A	7.29e-08	0.422832	0.295	0.124	0.00245586	up
COX5A	7.35e-08	-0.44745	0.347	0.488	0.00247604	down
MT-ND6	7.7e-08	-0.270346	0.195	0.346	0.00259338	down
PRDX1	8.02e-08	-0.434527	0.633	0.733	0.00270166	down
SSNA1	8.08e-08	-0.366966	0.232	0.382	0.00272399	down
DYNC1I2	8.11e-08	-0.438805	0.351	0.516	0.00273285	down
VPS35	8.27e-08	-0.325195	0.167	0.304	0.00278496	down
RPL12	8.3e-08	-0.308716	0.942	0.931	0.00279806	down
IRF1	8.42e-08	0.606049	0.413	0.235	0.00283677	up
SERBP1	8.42e-08	-0.461279	0.47	0.641	0.00283864	down
AQP1	9.38e-08	0.772219	0.313	0.147	0.00316121	up
PLPP1	9.42e-08	0.458525	0.407	0.235	0.00317405	up
RTFDC1	9.94e-08	-0.418695	0.255	0.401	0.00334807	down
JUN	9.94e-08	0.37535	0.849	0.829	0.00334963	up
MGST3	1e-07	-0.461345	0.688	0.765	0.00337779	down
SH3D19	1.06e-07	0.478522	0.3	0.138	0.00357588	up
HDDC2	1.14e-07	-0.329621	0.214	0.359	0.00382737	down
TMED4	1.15e-07	-0.356357	0.214	0.359	0.00387812	down
RBMS1	1.17e-07	0.603385	0.394	0.24	0.00393939	up
LINC00657	1.19e-07	0.57015	0.445	0.276	0.00402477	up
TOMM20	1.26e-07	-0.527925	0.355	0.488	0.00424044	down
ZEB2	1.27e-07	-0.657779	0.4	0.53	0.00426979	down
AP1S1	1.3e-07	-0.335111	0.153	0.281	0.00436423	down
COX20	1.35e-07	-0.290589	0.22	0.369	0.00454265	down
RPS21	1.4e-07	-0.428432	0.766	0.82	0.00471073	down
TJP1	1.56e-07	-0.414681	0.166	0.295	0.00525327	down
VPS26A	1.65e-07	-0.377896	0.164	0.295	0.0055576	down
TOMM22	1.71e-07	-0.382799	0.233	0.378	0.00576237	down
DNPH1	1.72e-07	-0.449193	0.23	0.369	0.00578454	down
ANXA4	1.78e-07	-0.315762	0.277	0.433	0.00598502	down
NR2F2	1.82e-07	0.516289	0.273	0.111	0.00613718	up
PSMA7	1.89e-07	-0.386011	0.622	0.724	0.00637873	down
EMC6	1.97e-07	-0.323745	0.17	0.3	0.00665421	down
ZCCHC24	2.08e-07	0.410334	0.25	0.097	0.00701873	up
SARAF	2.1e-07	-0.514142	0.485	0.608	0.00708786	down
RPL9	2.13e-07	-0.330819	0.898	0.899	0.00716723	down
PTS	2.17e-07	0.550642	0.278	0.124	0.0073112	up
EPB41L2	2.18e-07	0.526571	0.314	0.157	0.00733067	up
SLC25A37	2.18e-07	0.545118	0.286	0.134	0.00734887	up
LAMTOR2	2.23e-07	-0.418636	0.289	0.438	0.00749897	down
RBM8A	2.25e-07	-0.432201	0.409	0.567	0.00756767	down
CTSL	2.27e-07	0.474007	0.415	0.244	0.00765977	up
CASC4	2.42e-07	0.524976	0.253	0.101	0.0081506	up
RPL36	2.42e-07	-0.324541	0.93	0.922	0.00816705	down
ZNF593	2.52e-07	-0.308584	0.148	0.272	0.00849892	down
SGCB	2.52e-07	0.547884	0.456	0.304	0.00850061	up
RPL10A	2.53e-07	-0.277488	0.92	0.935	0.00852744	down
CD46	2.65e-07	-0.338874	0.19	0.327	0.00894324	down
CANX	2.69e-07	-0.490027	0.438	0.581	0.00905495	down
RAC1	2.76e-07	-0.343211	0.71	0.779	0.00931151	down
RPS8	2.85e-07	-0.330898	0.951	0.949	0.0096127	down
POLR2K	2.86e-07	-0.433219	0.379	0.535	0.00965312	down
UXT	3.02e-07	-0.394743	0.329	0.475	0.0101616	down
MTCH2	3.03e-07	-0.401632	0.185	0.313	0.0102178	down
TSC22D1	3.27e-07	0.730268	0.652	0.548	0.0110044	up
APP	3.29e-07	-0.717758	0.506	0.576	0.0110908	down
LAMTOR4	3.37e-07	-0.447169	0.553	0.668	0.0113568	down
SPAG9	3.49e-07	-0.30384	0.242	0.387	0.0117559	down
CCT7	3.56e-07	-0.308765	0.254	0.401	0.0119999	down
GHITM	3.59e-07	-0.401378	0.342	0.498	0.0120915	down
ZFYVE16	4.11e-07	-0.366736	0.142	0.258	0.0138512	down
LONP2	4.26e-07	-0.467818	0.162	0.286	0.0143514	down
CTNNB1	4.42e-07	-0.613047	0.404	0.558	0.0148804	down
PGRMC1	4.7e-07	0.395581	0.505	0.341	0.0158218	up
ICAM1	4.77e-07	0.796985	0.263	0.12	0.0160767	up
DYNC1LI2	4.82e-07	-0.45684	0.227	0.359	0.0162559	down
PPP3CA	4.94e-07	0.454088	0.31	0.147	0.0166539	up
METRNL	5.05e-07	0.435797	0.25	0.106	0.0170292	up
DCTN3	5.2e-07	-0.385904	0.337	0.484	0.0175298	down
TXNL4A	5.21e-07	-0.288269	0.256	0.401	0.0175597	down
COPE	5.25e-07	-0.325508	0.46	0.613	0.0177029	down
EIF3I	5.28e-07	-0.327993	0.341	0.488	0.017792	down
NAA10	5.29e-07	-0.420888	0.216	0.346	0.0178344	down
RAB34	5.82e-07	0.376424	0.429	0.276	0.0196194	up
BLVRB	5.92e-07	-0.434436	0.324	0.479	0.0199635	down
CRIP1	6.01e-07	0.808121	0.357	0.207	0.0202336	up
CTNND1	6.12e-07	-0.510837	0.159	0.281	0.0206099	down
BTG3	6.17e-07	0.423245	0.331	0.175	0.0207826	up
PNRC1	6.2e-07	0.619359	0.654	0.558	0.0208839	up
NDUFB9	6.45e-07	-0.37835	0.376	0.512	0.0217213	down
MTRNR2L8	6.69e-07	0.485255	0.424	0.272	0.0225497	up
ITM2B	6.8e-07	0.296197	0.914	0.908	0.022905	up
MT1X	7.26e-07	0.672302	0.488	0.346	0.0244654	up
GNB4	7.34e-07	-0.310325	0.14	0.253	0.0247174	down
ID1	7.5e-07	0.6021	0.298	0.138	0.0252772	up
PNKD	7.66e-07	-0.355116	0.307	0.456	0.0258208	down
HSPD1	7.97e-07	-0.398436	0.295	0.433	0.0268551	down
DCXR	8.26e-07	-0.283394	0.155	0.276	0.0278417	down
PLS3	8.35e-07	-0.329233	0.224	0.364	0.0281398	down
DYNC1H1	8.46e-07	-0.483241	0.295	0.429	0.0285153	down
SPCS2	8.54e-07	-0.472401	0.638	0.742	0.0287593	down
ATP5D	8.64e-07	-0.367475	0.539	0.673	0.0291227	down
SLIRP	8.92e-07	-0.474741	0.423	0.544	0.0300486	down
APRT	9.18e-07	-0.366735	0.451	0.571	0.0309294	down
OTUD6B-AS1	9.2e-07	-0.303628	0.204	0.341	0.0309951	down
ISG15	9.25e-07	0.46104	0.304	0.138	0.0311701	up
B3GAT3	9.53e-07	-0.359694	0.143	0.258	0.0321271	down
TPT1	9.72e-07	0.349348	0.921	0.88	0.0327558	up
CFLAR	9.84e-07	0.448182	0.311	0.161	0.0331619	up
EVA1B	1.04e-06	0.558539	0.314	0.175	0.0350794	up
COX7B	1.05e-06	-0.474685	0.56	0.65	0.0355209	down
CDC42	1.08e-06	-0.320869	0.571	0.705	0.0364896	down
ANXA1	1.12e-06	-0.616166	0.788	0.779	0.0378029	down
TIMM8B	1.24e-06	-0.499675	0.36	0.493	0.0419093	down
WLS	1.28e-06	0.557416	0.277	0.138	0.0431638	up
PIK3R1	1.37e-06	0.379989	0.351	0.189	0.0460407	up
CORO1C	1.38e-06	-0.276703	0.154	0.272	0.0464577	down
CSNK2B	1.41e-06	-0.3237	0.286	0.433	0.0475109	down
CAPN1	1.44e-06	-0.310517	0.188	0.313	0.0484892	down
FAM162A	1.45e-06	-0.288186	0.181	0.309	0.0488988	down
TCEB1	1.48e-06	-0.295101	0.366	0.512	0.0499866	down
